# Supplementary material for: Lactobacillus casei SYF-08 Protects Against Pb-Induced Injury in Young Mice by Regulating Bile Acid Metabolism and Increasing Pb Excretion
Source: Front Nutr. 2022 Jun 28;9:914323. doi: 10.3389/fnut.2022.914323 (PMC9278719; doi:10.3389/fnut.2022.914323)
Supplement: Supplementary file 2 [file Data_Sheet_2.ZIP]

Archive with 38 entries (27 files):
- Original Data/
- Original Data/Figure.1/
- Original Data/Figure.1/Concentration of Pb in blood.xlsx
- Original Data/Figure.1/Concentration of Pb in bone.xlsx
- Original Data/Figure.1/Concentration of Pb in Urine.xlsx
- Original Data/Figure.2/
- Original Data/Figure.2/Crossings of the quadrant 2.xlsx
- Original Data/Figure.2/Escape Latency.xlsx
- Original Data/Figure.3/
- Original Data/Figure.3/Average Optical Density.xlsx
- Original Data/Figure.4/
- Original Data/Figure.5/
- Original Data/Figure.6/
- Original Data/Figure.6/KEGG.R
- Original Data/Figure.6/neg.xlsx
- Original Data/Figure.6/pos.xlsx
- Original Data/Figure.6/Volcano plot.R
- Original Data/Figure.7/
- Original Data/Figure.7/Caspase-1 β-actin.xlsx
- Original Data/Figure.7/Caspase1.tif
- Original Data/Figure.7/FGF-15 β-actin.xlsx
- Original Data/Figure.7/FXR β-actin.xlsx
- Original Data/Figure.7/IL-1β β-actin.xlsx
- Original Data/Figure.7/il-1β.tif
- Original Data/Figure.7/NLRP3 β-actin.xlsx
- Original Data/Figure.7/NLRP3.tif
- Original Data/Figure.7/Relative mRNA level (FXR).xlsx
- Original Data/Figure.7/Relative mRNA level (IL-1β) .xlsx
- Original Data/Figure.7/Relative mRNA level (NLRP3) .xlsx
- Original Data/Figure.7/β-actin (G).tif
- Original Data/Supplementary Figure.1/
- Original Data/Supplementary Figure.1/Ca.xlsx
- Original Data/Supplementary Figure.1/Mg.xlsx
- Original Data/Supplementary Figure.2/
- Original Data/Supplementary Figure.2/Weight Gain Rate.xlsx
- Original Data/Supplementary Figure.3/
- Original Data/Supplementary Figure.3/Average Optical Density.xlsx
- Original Data/Supplementary Figure.3/Organ index of liver.xlsx
