# Supplementary material for: Lactobacillus casei SYF-08 Protects Against Pb-Induced Injury in Young Mice by Regulating Bile Acid Metabolism and Increasing Pb Excretion
Source: Front Nutr. 2022 Jun 28;9:914323. doi: 10.3389/fnut.2022.914323 (PMC9278719; doi:10.3389/fnut.2022.914323)
Supplement: Supplementary file 2 [file Data_Sheet_2.ZIP › Original Data/Figure.1/Concentration of Pb in blood.xlsx]

## Sheet: Sheet1
Control	DMSA	SYF-08	Pb	DMSA+Pb	SYF-08+Pb
39.89	18.9	52.7	315.6	99.4	248
71	38.5	90.4	453.2	116.2	257.3
65.7	48.7	77.9	695.8	201.1	286.7
14.3	11	102.2	382.7	147.6	179.6
26.2	28.3	144.3	416.9	152.8	208.8
24.5	41.7	150.9	392.9	131.1	190.9
			444.7		224.5
					188
