# Supplementary material for: Lactobacillus casei SYF-08 Protects Against Pb-Induced Injury in Young Mice by Regulating Bile Acid Metabolism and Increasing Pb Excretion
Source: Front Nutr. 2022 Jun 28;9:914323. doi: 10.3389/fnut.2022.914323 (PMC9278719; doi:10.3389/fnut.2022.914323)
Supplement: Supplementary file 2 [file Data_Sheet_2.ZIP › Original Data/Figure.1/Concentration of Pb in bone.xlsx]

## Sheet: Sheet1
Control	DMSA	SYF-08	Pb	DMSA+Pb	SYF-08+Pb
45.72	17.889	10.16	526	54.2833	413.333
10.76	97.8	27.77	755.333	34.1	428.833
28.34	11.19	19.98	1159.67	21.7333	477.833
13.95	13.63	9.228	637.833	27.9	299.333
65.88	15.52	8.71	694.833	46.6833	348
43.05	7.234	10.62	654.833	53.9	318.167
12.75			741.167	327.667	374.167
					313.333
