# Supplementary material for: Lactobacillus casei SYF-08 Protects Against Pb-Induced Injury in Young Mice by Regulating Bile Acid Metabolism and Increasing Pb Excretion
Source: Front Nutr. 2022 Jun 28;9:914323. doi: 10.3389/fnut.2022.914323 (PMC9278719; doi:10.3389/fnut.2022.914323)
Supplement: Supplementary file 2 [file Data_Sheet_2.ZIP › Original Data/Figure.1/Concentration of Pb in Urine.xlsx]

## Sheet: Sheet1
		Control			DMSA			SYF-08			Pb			DMSA+Pb			SYF-08+Pb
4W	4	0.030714	0.0205	0.0206	0.026357	0.035714	0.022	0.024143	0.044857	0.045143	0.057143	0.058571	0.0895	0.114429	0.145071	0.182214	0.163786	0.173643	0.101214
8W	8	0.044643	0.034143	0.021228	0.043643	0.040429	0.0685	0.050286	0.0665	0.038857	0.143143	0.085214	0.147143	0.286714	0.254643	0.468214	0.327214	0.334929	0.260786
