# Supplementary material for: Lactobacillus casei SYF-08 Protects Against Pb-Induced Injury in Young Mice by Regulating Bile Acid Metabolism and Increasing Pb Excretion
Source: Front Nutr. 2022 Jun 28;9:914323. doi: 10.3389/fnut.2022.914323 (PMC9278719; doi:10.3389/fnut.2022.914323)
Supplement: Supplementary file 2 [file Data_Sheet_2.ZIP › Original Data/Figure.2/Crossings of the quadrant 2.xlsx]

## Sheet: Sheet1
Control	DMSA	SYF-08	Pb	DMSA+Pb	SYF-08+Pb
16	11	12	5	12	13
11	16	14	7	12	12
13	13	13	10	16	13
13	12	13	8	14	13
18	13	11	9	13	11
13	14	12	11	10	12
