# Supplementary material for: Lactobacillus casei SYF-08 Protects Against Pb-Induced Injury in Young Mice by Regulating Bile Acid Metabolism and Increasing Pb Excretion
Source: Front Nutr. 2022 Jun 28;9:914323. doi: 10.3389/fnut.2022.914323 (PMC9278719; doi:10.3389/fnut.2022.914323)
Supplement: Supplementary file 2 [file Data_Sheet_2.ZIP › Original Data/Figure.2/Escape Latency.xlsx]

## Sheet: Sheet1
Day	Control						DMSA						SYF-08						Pb						DMSA+Pb						SYF-08+Pb
1	20.5767	24.6567	46.9433	26.89	15.3467	11.3333	19.94	17.5067	14.2167	27.18	44.1867	16.9733	26.3767	14.1567	10.4967	21.84	26.3533	30.1567	40.3233	60	46.2667	36.3233	34.0233	42.25	26.56	50.1	20.0033	24.19	45.19	38.38	25.8933	31.6133	60	33.7833	25.78	39.8133
2	17.97	9.84333	10.6867	25.8433	21.96	15.8667	25.4833	24.5	21.42	10.91	12.78	9.40667	19.1733	12.7033	7.44667	9.56667	14.33	9.78333	21.1467	23.9767	31.9533	16.5333	25.2533	16.9767	17.8833	13.9367	11.15	11.83	38.9433	24.4267	6.7	11.6767	6.68667	17.24	11.68	17.7233
3	7.88667	8.16	17.5633	15.53	13.2533	8.21667	35.3633	16.84	15.3	7.10667	16.0733	8.25667	13.52	26.7133	6.01667	14.3367	12.58	25.8733	13.1967	29	10.9433	35.5033	28.5	22.97	20.8033	31.46	8.7	10.7467	35.69	8.12	17.4633	25.59	16.8267	7.79333	20.5333	7.03667
4	10.9467	7.57667	20.3233	23.09	15.9067	9.53	24.48	18.7167	18.1533	13.33	19.95	16.7733	7.51667	13.6933	6.81333	16.1933	18.9633	9.07333	14.12	31.6533	27.5633	22.61	27.3033	24.1067	32.66	26.2033	12.2567	13.71	16.39	16.48	10.89	15.2267	19.74	19.0467	32.2367	14.2
