# Supplementary material for: Lactobacillus casei SYF-08 Protects Against Pb-Induced Injury in Young Mice by Regulating Bile Acid Metabolism and Increasing Pb Excretion
Source: Front Nutr. 2022 Jun 28;9:914323. doi: 10.3389/fnut.2022.914323 (PMC9278719; doi:10.3389/fnut.2022.914323)
Supplement: Supplementary file 2 [file Data_Sheet_2.ZIP › Original Data/Figure.6/KEGG.R]

getwd()
workingDir = "I:\\Rketi\\KEGGbarplot" 
setwd(workingDir)
getwd()
library(ggplot2)
#一键清除
rm(list=ls())
kegg <- read.delim("I:/Rketi/KEGGbarplot/kegg.csv")
#读取功能富集结
#对富集结果按照p.adjust进行从小到大排序，保证最显著的通路在前
kegg <- kegg[order(kegg$pvalue),]

#这里画图只展示top10的通路
kegg <- kegg[1:10,]

#提取每条通路里面差异表达的基因数
top10 <- data.frame(kegg$Description,kegg$Count ,kegg$pvalue)
colnames(top10) <- c("Description","count","pvalue")

#fill=padj fill颜色填充，使用连续值padj
p <- ggplot(data=top10,aes(x=Description,y=count,fill=pvalue))

#coord_flip()颠倒坐标轴
p1 <- p + geom_bar(stat="identity") + coord_flip()
p2 <- p1 + theme(panel.background=element_rect(fill='transparent',color='gray'),
                 axis.text.y=element_text(color="black",size=12))


#ylim(0,30) 更改横坐标的范围这里坐标轴颠倒了，虽然看起来是x轴，但其实是y轴
p3 <- p2 + ylim(0,7) + scale_fill_gradient(low="firebrick3",high="navy")

p4 <- p3 + scale_x_discrete(limits=rev(top10[,1])) +labs(x="",y="",title="KEGG")

#输出为png格式的图片
png("KEGG_bar_plot.png",width=480,height=370)
print(p4)
dev.off()

#输出为pdf的文件
pdf("KEGG_bar_plot.pdf",width=9)
print(p4)
dev.off()
