# Supplementary material for: Lactobacillus casei SYF-08 Protects Against Pb-Induced Injury in Young Mice by Regulating Bile Acid Metabolism and Increasing Pb Excretion
Source: Front Nutr. 2022 Jun 28;9:914323. doi: 10.3389/fnut.2022.914323 (PMC9278719; doi:10.3389/fnut.2022.914323)
Supplement: Supplementary file 2 [file Data_Sheet_2.ZIP › Original Data/Figure.6/neg.xlsx]

## Sheet: Pb100.vs.control_neg
ID	Name_des	Formula	Molecular Weight	RT [min]	mzCloud_Results	mzVault_Results	MassList_Results	neg_F100_3	neg_F100_4	neg_F100_5	neg_F100_6	neg_F100_7	neg_F100_8	neg_M100_7	neg_F0_4	neg_F0_5	neg_F0_6	neg_F0_7	neg_F0_8	neg_M0_4	neg_M0_5	neg_M0_6	neg_M0_7	neg_M0_8	FC	log2FC	Pvalue	ROC	VIP
Com_1001_neg	FAHFA (18:3/22:3)	C40 H66 O4	610.5	13.801	No results	Invalid mass	No results	1.8493e+06	808268	1.14794e+06	858429	1.32324e+06	2.34718e+06	2.11989e+06	2.72188e+06	2.45019e+06	1.20521e+06	2.22007e+06	2.57778e+06	1.47321e+06	2.56534e+06	2.86337e+06	1.53179e+06	3.88096e+06	0.635793	-0.653371	0.0340701	0.842857	0.694849
Com_100_neg	LPE 20:4	C25 H44 N O7 P	501.286	14.38	No results	Full match	No match	1.84564e+08	1.66683e+08	1.70552e+08	1.67744e+08	1.48654e+08	1.27623e+08	2.26244e+08	2.69105e+08	2.67455e+08	2.87543e+08	2.50678e+08	2.36375e+08	3.10415e+08	1.55557e+08	1.87184e+08	1.72665e+08	1.08397e+08	0.758426	-0.39892	0.0688388	0.785714	0.384377
Com_1031_neg	LPC 19:0	C27 H56 N O7 P	597.401	15.422	No results	Invalid mass	No results	5.02004e+06	5.32052e+06	4.34816e+06	3.83212e+06	2.98302e+06	2.95556e+06	1.22769e+07	2.02042e+06	3.35966e+06	6.86611e+06	5.64124e+06	4.13359e+06	1.41553e+07	8.22757e+06	7.0877e+06	7.63127e+06	3.50381e+06	0.837989	-0.254997	0.542259	0.628571	0.579703
Com_105_neg	Docosapentaenoic acid	C22 H34 O2	330.256	14.188	Full match	No results	Full match	1.41968e+08	1.12232e+08	2.25353e+08	7.74682e+07	1.16649e+08	1.39749e+08	2.10288e+08	1.11324e+08	1.41745e+08	9.28215e+07	9.25626e+07	1.00096e+08	1.31185e+08	1.66601e+08	1.78412e+08	1.61347e+08	2.02653e+08	1.0607	0.0850191	0.827961	0.557143	0.504163
Com_1063_neg	PC (2:0/20:5)	C30 H50 N O8 P	643.349	13.376	No results	Invalid mass	No results	584568	985616	525674	565566	780211	752301	721315	863541	827340	717034	530963	414165	1.89535e+06	1.69378e+06	1.56774e+06	1.33319e+06	986805	0.64837	-0.62511	0.0778467	0.728571	0.510381
Com_1066_neg	3-Hydroxydecanoic acid	C10 H20 O3	188.14	11.114	Full match	No results	No results	6.02716e+06	4.62347e+06	4.61606e+06	4.55795e+06	3.80678e+06	4.71754e+06	4.40233e+06	3.69994e+06	4.90078e+06	5.00762e+06	6.44162e+06	5.28458e+06	1.34326e+07	8.84622e+06	4.70438e+06	1.13845e+07	6.49241e+06	0.666541	-0.585235	0.0371583	0.828571	0.487228
Com_1075_neg	FAHFA (18:0/2:0)	C20 H38 O4	342.276	14.381	No results	Full match	No results	5.15971e+06	4.22673e+06	4.64717e+06	5.46882e+06	4.10791e+06	6.59664e+06	7.91643e+06	7.1523e+06	5.656e+06	5.83994e+06	6.10877e+06	6.51091e+06	5.67195e+06	5.30278e+06	5.72124e+06	6.85944e+06	6.45356e+06	0.888785	-0.170093	0.186094	0.728571	0.214597
Com_1077_neg	Uridine	C9 H12 N2 O6	244.069	1.357	Full match	Full match	Full match	4.63403e+06	4.91807e+06	6.11599e+06	4.67465e+06	4.72998e+06	6.45428e+06	3.59053e+06	2.28455e+06	2.70603e+06	3.41659e+06	2.59525e+06	3.02171e+06	4.3611e+06	2.69e+06	2.96428e+06	3.43029e+06	2.91731e+06	1.65096	0.723305	0.000150658	0.985714	0.804685
Com_1095_neg	L-Serine	C3 H7 N O3	105.041	1.216	Invalid mass	Invalid mass	No results	4.87255e+06	5.30546e+06	7.29708e+06	6.49543e+06	5.92094e+06	2.04492e+06	4.70443e+06	2.6346e+06	2.91633e+06	3.09693e+06	3.2059e+06	3.77403e+06	2.87065e+06	1.99303e+06	3.42731e+06	2.79905e+06	3.09161e+06	1.75595	0.812255	0.0165612	0.871429	0.765925
Com_10_neg	Docosahexaenoic acid	C22 H32 O2	328.24	14	Full match	Full match	No results	1.46553e+09	1.08212e+09	1.19757e+09	9.9819e+08	1.15674e+09	1.23598e+09	1.08815e+09	9.21136e+08	9.57416e+08	8.06311e+08	7.78538e+08	8.56036e+08	1.38466e+09	8.57739e+08	9.12281e+08	1.29013e+09	1009757489	1.20206	0.265512	0.0220929	0.814286	0.36989
Com_1117_neg	6α-Prostaglandin I1	C20 H34 O5	354.241	11.692	Full match	No results	Full match	217715	344628	167376	360528	338796	394483	182043	536186	675609	496170	367534	321110	299379	252659	263819	312952	297030	0.749545	-0.415912	0.117505	0.357143	0.754052
Com_1128_neg	(3beta,9xi)-3-(beta-D-Glucopyranosyloxy)-14-hydroxycard-20(22)-enolide	C29 H44 O9	582.304	11.076	Invalid mass	No results	No results	70097.1	661109	287942	1.52376e+07	1.29165e+07	130422	55335.8	51690.6	97193.1	59544.7	343130	100586	47531.3	122117	155052	171301	137678	32.6183	5.02761	0.113275	0.714286	2.92328
Com_1161_neg	LPA 17:0	C20 H41 O7 P	424.259	14.961	No results	Full match	No results	5.57235e+06	5.3839e+06	5.32619e+06	8.72236e+06	8.94235e+06	3.63066e+06	1.02308e+07	4.69109e+06	4.28578e+06	5.62196e+06	6.52802e+06	4.50686e+06	1.17401e+07	3.72978e+06	7.05998e+06	6.10708e+06	3.81669e+06	1.17578	0.233622	0.374741	0.6	0.255153
Com_1176_neg	N-Acetyl-D-alloisoleucine	C8 H15 N O3	173.104	6.437	Invalid mass	Invalid mass	No results	106947	5.15901e+06	5.41186e+06	4.94339e+06	3.28128e+06	3.40892e+06	4.12727e+06	4.02695e+06	3.74979e+06	4.61291e+06	3.14103e+06	9.05347e+06	5.72738e+06	1.88007e+06	1.82218e+06	1.75986e+06	1.4048e+06	1.0159	0.0227565	0.714255	0.585714	0.760043
Com_1187_neg	PC (2:0/18:3)	C28 H50 N O8 P	619.349	13.406	No results	Invalid mass	No results	727567	1.34232e+06	700419	648890	510453	1.4279e+06	697772	1.27129e+06	569461	927329	740343	544425	3.13697e+06	3.31058e+06	3.06941e+06	2.961e+06	2.01384e+06	0.466466	-1.10015	0.0452809	0.742857	0.905026
Com_1248_neg	LPG 22:6	C28 H45 O9 P	556.28	13.787	No results	Full match	No results	2.81178e+06	2.9888e+06	2.56155e+06	1.30492e+07	1.13023e+07	2.70843e+06	2.57048e+06	2.26352e+06	2.03729e+06	1.70595e+06	2.60312e+06	2.03782e+06	3.21833e+06	2.19941e+06	2.57193e+06	3.31189e+06	1.89809e+06	2.27594	1.18646	0.0822716	0.8	0.9082
Com_1270_neg	LPG 16:0	C22 H45 O9 P	484.282	13.974	No results	Full match	No results	803161	1.44568e+06	1.38976e+06	114891	924942	1.10079e+06	3.01643e+06	772810	1.33673e+06	1.1386e+06	1.26927e+06	1.60124e+06	959805	3.19949e+06	5.92554e+06	2.06961e+06	743011	0.660767	-0.597787	0.277881	0.614286	1.00625
Com_1272_neg	LPI 22:6	C31 H49 O12 P	644.296	13.747	No results	Full match	No results	4.60411e+06	3.91688e+06	4.90675e+06	5.34504e+06	3.67515e+06	3.65103e+06	7.76404e+06	4.218e+06	4.12743e+06	4.55516e+06	4.13466e+06	3.20228e+06	6.79138e+06	3.76759e+06	4.17774e+06	7.19324e+06	4.80989e+06	1.02977	0.0423168	0.840473	0.528571	0.268067
Com_1276_neg	N-Acetyl-DL-tryptophan	C13 H14 N2 O3	246.1	7.203	Full match	Full match	No results	8.5428e+06	9.6871e+06	7.14449e+06	1.07033e+07	8.81573e+06	4.0914e+06	5.80424e+06	3.68835e+06	4.82418e+06	4.26005e+06	3.2732e+06	6.60748e+06	8.26513e+06	2.32017e+06	3.48589e+06	3.2833e+06	2.03037e+06	1.86188	0.896763	0.0028296	0.9	0.984719
Com_128_neg	Adrenic acid	C22 H36 O2	332.272	14.443	Full match	Full match	No results	1.0983e+08	7.27215e+07	1.12313e+08	1.05292e+08	9.86452e+07	1.44315e+08	8.66975e+07	7.02635e+07	9.36888e+07	8.89785e+07	6.55753e+07	7.22838e+07	9.48959e+07	9.88216e+07	8.42733e+07	5.17422e+07	1.22459e+08	1.23679	0.306599	0.0716137	0.771429	0.379291
Com_1296_neg	OxPC (18:0-18:1+1O(1Cyc))	C44 H84 N O9 P	861.609	16.515	No results	Invalid mass	No results	89427	94295.9	157942	75237.2	71646	5.00477e+06	67808.5	74327.1	114714	83136.7	84186.3	81485.6	70674.2	4.79609e+06	2.16295e+06	76103.6	60906.7	1.04469	0.0630811	0.944553	0.542857	0.814954
Com_130_neg	Deoxycholic acid	C24 H40 O4	392.293	11.371	Full match	No results	Full match	754240	2.64704e+07	5.42874e+06	1.96452e+08	2.60746e+08	2.59764e+06	1.92937e+06	190720	1.53713e+06	148528	3.05598e+06	1.30978e+06	1.19166e+06	542611	1.81473e+06	4.10528e+06	940667	47.6006	5.57291	0.0300903	0.842857	3.7411
Com_1327_neg	Prostaglandin F2α 1-11-lactone	C20 H32 O4	336.23	11.486	Full match	No results	Full match	227608	216147	235539	382910	228760	160365	266655	748579	736064	462033	474654	222818	207150	265885	274808	295255	172134	0.635922	-0.653079	0.0843673	0.7	0.738932
Com_1348_neg	Ascorbic acid	C6 H8 O6	88.0156	1.19	Invalid mass	No results	No results	5.89015e+06	2.03073e+06	6.17559e+06	8.75275e+06	2.09612e+06	1.35177e+06	1.15268e+06	8.08355e+06	3.38848e+06	3.05993e+06	6.35943e+06	1.89355e+06	1.55007e+06	885415	1.04492e+06	1.78061e+06	662870	1.36592	0.449873	0.401035	0.628571	0.752763
Com_135_neg	LPA 18:2	C21 H39 O7 P	434.243	14.502	No results	Full match	No results	2.08366e+08	2.56153e+08	2.16742e+08	2.00552e+08	1.70505e+08	1.96575e+08	2.35454e+08	2.14768e+08	2.06573e+08	2.56677e+08	2.18399e+08	2.14869e+08	1.77449e+08	1.51838e+08	1.70745e+08	2.1236e+08	1.58399e+08	1.06984	0.0973891	0.332714	0.414286	0.126874
Com_1369_neg	N2-Acetyl-L-ornithine	C7 H14 N2 O3	174.1	1.342	No results	Invalid mass	No results	2.67451e+06	6.58899e+06	3.5345e+06	4.70588e+06	2.90372e+06	5.29401e+06	1.03714e+07	2.52445e+06	2.37978e+06	5.99127e+06	3.57629e+06	3.63011e+06	2.81224e+06	2.34663e+06	4.37659e+06	5.63563e+06	1.67261e+06	1.47466	0.560382	0.132824	0.714286	0.74982
Com_1370_neg	DL-4-Hydroxyphenyllactic acid	C9 H10 O4	182.057	2.008	Invalid mass	Invalid mass	No results	4.37313e+06	5.0423e+06	4.27559e+06	4.07266e+06	2.85668e+06	2.87226e+06	2.40436e+06	5.08765e+06	4.41523e+06	4.74841e+06	4.08811e+06	9.70884e+06	9.14515e+06	3.99141e+06	4.14408e+06	2.89294e+06	3.42302e+06	0.716348	-0.481268	0.0938199	0.714286	0.524801
Com_1387_neg	LPE 17:1	C22 H44 N O7 P	465.285	14.502	No results	Full match	No results	2.57174e+06	2.37874e+06	2.85305e+06	1.39421e+06	1.87904e+06	1.80624e+06	3.93678e+06	2.6907e+06	2.48714e+06	3.51463e+06	3.76509e+06	2.40447e+06	3.40169e+06	4.05821e+06	4.41061e+06	3.16019e+06	3.61676e+06	0.717059	-0.479837	0.0325163	0.814286	0.560041
Com_138_neg	9-Hydroxy-(10E,12Z,15Z)-Octadecatrienoic Acid	C18 H30 O3	294.219	12.869	No results	No results	Full match	1.09421e+06	1.12613e+06	1.11864e+06	1.05111e+06	1.89484e+06	6.12863e+06	1.72361e+06	3.61449e+06	3.39791e+06	2.8251e+06	2.50497e+06	3.57406e+06	2.29403e+06	2.71214e+07	2.45918e+07	2.11961e+06	4.53884e+06	0.263716	-1.92294	0.0143964	0.885714	1.5575
Com_13_neg	L-(+)-Lactic acid	C3 H6 O3	90.0304	1.27	Invalid mass	No results	No results	1.61827e+09	2.14583e+09	1.65302e+09	1.97499e+09	1.61057e+09	1.28099e+09	1.17428e+09	1.46601e+09	2.32146e+09	1.27677e+09	1.11978e+09	1.47189e+09	1.57699e+09	1.01892e+09	1.14065e+09	7.85979e+08	1.51362e+09	1.19547	0.257582	0.128717	0.771429	0.305635
Com_140_neg	Citric acid	C6 H8 O7	192.026	1.186	Full match	Full match	Full match	1.64534e+08	2.31085e+08	1.5111e+08	9.41178e+07	9.95116e+07	1.46896e+08	1.08412e+08	1.45449e+08	1.38716e+08	1.58562e+08	1.13918e+08	1.25142e+08	1.03478e+08	8.07548e+07	1.01184e+08	1.04646e+08	7.97832e+07	1.2351	0.304626	0.209931	0.671429	0.318394
Com_1430_neg	trans-Cinnamic acid	C9 H8 O2	148.051	4.479	Invalid mass	No results	No results	5.14218e+06	5.95735e+06	6.7311e+06	5.18944e+06	4.54429e+06	4.81624e+06	5.43014e+06	6.22132e+06	5.49077e+06	6.33017e+06	5.36387e+06	8.54144e+06	8.53171e+06	5.1717e+06	5.79664e+06	5.60719e+06	5.63306e+06	0.861656	-0.214816	0.0843391	0.757143	0.208953
Com_1441_neg	Bilirubin	C33 H36 N4 O6	584.264	11.759	Full match	Invalid mass	No results	6.14105e+06	3.23378e+06	3.40782e+06	8.6341e+06	5.20611e+06	40831.3	166713	2.98504e+06	2.65171e+06	2.32867e+06	4.17218e+06	563262	3.24686e+06	27261.4	29312.3	3.5523e+06	2.40182e+06	1.74553	0.803669	0.668463	0.7	1.99624
Com_144_neg	D-Glucarate	C6 H10 O8	210.037	1.183	No results	No results	Full match	1.57141e+08	2.22021e+08	1.44998e+08	9.02742e+07	9.53542e+07	1.42871e+08	1.03438e+08	1.3266e+08	1.30854e+08	1.52679e+08	1.09861e+08	1.19487e+08	9.89903e+07	7.72201e+07	9.56157e+07	1.00126e+08	7.60102e+07	1.24906	0.320843	0.188545	0.671429	0.333418
Com_1458_neg	FAHFA (16:1/18:3)	C34 H58 O4	530.431	13.891	No results	Full match	No results	102523	102654	104747	86816.6	79215.6	89797	1.87393e+06	752775	503461	295834	212501	367792	831614	3.76845e+06	2.88577e+06	943184	4.07786e+06	0.238077	-2.0705	0.00564789	0.9	2.6858
Com_1462_neg	LPA 18:3	C21 H37 O7 P	432.227	14.202	No results	Full match	No results	4.94402e+06	4.65381e+06	3.81417e+06	4.43783e+06	4.0527e+06	4.07147e+06	7.39547e+06	5.3884e+06	4.4107e+06	5.51717e+06	6.56801e+06	4.82644e+06	4.92057e+06	5.90229e+06	6.42328e+06	6.29904e+06	5.28877e+06	0.85824	-0.220546	0.107094	0.785714	0.258476
Com_1470_neg	LPA 20:3	C23 H41 O7 P	460.259	14.672	No results	Full match	No results	6.67222e+06	7.16521e+06	7.12101e+06	4.5642e+06	4.06482e+06	4.12006e+06	5.98253e+06	5.08632e+06	4.89822e+06	6.46469e+06	7.13084e+06	6.93511e+06	5.85847e+06	4.66206e+06	4.51552e+06	7.38127e+06	4.0572e+06	0.994918	-0.00735113	0.922171	0.485714	0.0833488
Com_1491_neg	L-(+)-Tartaric acid	C4 H6 O6	150.016	14.925	Full match	No results	No results	4.96346e+06	5.75267e+06	6.82357e+06	5.1115e+06	4.37652e+06	4.09108e+06	4.12194e+06	5.092e+06	5.82973e+06	4.48457e+06	5.01743e+06	3.94702e+06	2.58343e+06	3.34338e+06	3.64923e+06	3.80822e+06	4.2762e+06	1.19777	0.260356	0.0863732	0.728571	0.276833
Com_1496_neg	LPC 19:1	C27 H54 N O7 P	595.385	15.063	No results	Invalid mass	No results	2.51385e+06	2.49324e+06	2.29597e+06	2.3644e+06	2.81918e+06	1.62678e+06	4.80013e+06	3.22303e+06	3.04351e+06	4.51206e+06	5.2197e+06	5.06238e+06	8.07414e+06	5.92198e+06	5.79909e+06	7.11212e+06	4.00943e+06	0.519829	-0.943892	0.0011364	0.942857	0.979351
Com_150_neg	Lysopc 15:0	C23 H48 N O7 P	481.317	14.713	No results	No results	Full match	1.8249e+08	1.87377e+08	2.19106e+08	1.54968e+08	1.41358e+08	1.79876e+08	1.9825e+08	1.57564e+08	1.91534e+08	1.82844e+08	1.83223e+08	1.53464e+08	1.76976e+08	1.60996e+08	1.58311e+08	1.60455e+08	1.29477e+08	1.09067	0.125219	0.235593	0.657143	0.202392
Com_1511_neg	13,14-Dihydro-15-keto Prostaglandin A2	C20 H30 O4	334.214	9.542	Full match	No results	Full match	3.89606e+06	3.56475e+06	4.85328e+06	5.58189e+06	4.16195e+06	3.79637e+06	3.35218e+06	3.63367e+06	5.21375e+06	5.64552e+06	5.78026e+06	5.31929e+06	5.41132e+06	6.59432e+06	5.72529e+06	6.23948e+06	3.02295e+06	0.793437	-0.333813	0.0482954	0.785714	0.425333
Com_155_neg	9-Fluorenone	C13 H8 O	180.062	1.295	No results	Invalid mass	No results	7.46035e+07	1.71531e+08	8.77746e+07	1.29608e+08	7.53232e+07	1.14093e+08	1.03009e+08	9.36962e+07	1.08259e+08	1.10725e+08	9.86011e+07	1.13543e+08	1.00415e+08	5.33091e+07	5.23761e+07	6.99457e+07	4.94346e+07	1.27003	0.344868	0.137992	0.7	0.36071
Com_157_neg	LPA 18:0	C21 H43 O7 P	402.297	15.077	No results	Invalid mass	No results	1.65503e+08	1.12705e+08	1.39718e+08	1.02611e+08	7.6788e+07	1.32596e+08	1.65345e+07	9.62161e+07	1.26149e+08	1.61181e+08	1.02784e+08	1.3681e+08	1.47082e+08	7.86773e+07	9.6816e+07	1.1042e+08	6.47328e+07	0.951375	-0.0719146	0.552076	0.514286	0.673147
Com_1590_neg	PG (16:0/16:1)	C38 H73 O10 P	720.495	15.691	No results	Full match	No results	320174	320798	214385	186830	160362	162881	1.62355e+06	405472	247168	335649	318445	288404	398831	3.38138e+06	1.46597e+06	548410	378231	0.549691	-0.863308	0.181053	0.785714	1.17842
Com_15_neg	11,12-Epoxy-(5Z,8Z,11Z)-icosatrienoic acid	C20 H32 O3	320.235	13.094	Full match	Full match	Full match	1.37723e+08	3.16856e+08	2.42167e+08	2.30372e+08	1.32732e+08	3.78402e+08	1.0147e+08	6.0161e+08	8.36009e+08	7.12781e+08	3.62298e+08	2.32507e+08	1.28754e+08	1.91537e+08	1.45085e+08	1.58869e+08	101409805	0.633735	-0.658049	0.35983	0.414286	0.783128
Com_1605_neg	(5ξ,9ξ)-17-Hydroxykaur-15-en-19-oic acid	C20 H30 O3	318.219	12.994	Full match	No results	No results	976970	1.55354e+06	1.09072e+06	1.12008e+06	675874	860800	1.10596e+06	3.13533e+06	4.99807e+06	3.54766e+06	1.97968e+06	1.6251e+06	2.33136e+06	2.58761e+06	2.74789e+06	2.15027e+06	2.09136e+06	0.387893	-1.36627	1.04869e-05	1	1.45488
Com_160_neg	2-{4-[(2-aminophenyl)thio]-3-nitrobenzoyl}benzoic acid	C20 H14 N2 O5 S	394.063	12.125	Full match	No results	No results	45886.8	47257.1	49247.8	45518.7	40893.7	41330.9	35769.6	33439.2	38745.6	38450.4	38457.1	40788.2	31017.6	27605	28590.5	36950.2	29480.5	1.27213	0.347243	0.00126915	0.928571	0.359543
Com_1613_neg	N-lactoyl-phenylalanine	C12 H15 N O4	237.1	7.641	No results	No results	Full match	5.29903e+06	4.7337e+06	3.98646e+06	3.98116e+06	2.12065e+06	1.79561e+06	3.66246e+06	3.85489e+06	3.08915e+06	2.79859e+06	2.51065e+06	6.41046e+06	5.14813e+06	2.0526e+06	2.14227e+06	1.62655e+06	1.86095e+06	1.16026	0.214449	0.402535	0.628571	0.312881
Com_162_neg	11(Z),14(Z)-Eicosadienoic acid	C20 H36 O2	308.271	14.528	Full match	No results	No results	9.58073e+07	6.88778e+07	8.53502e+07	6.77175e+07	9.42814e+07	7.71489e+07	7.25216e+07	9.79204e+07	8.29535e+07	9.28013e+07	1.02711e+08	8.75603e+07	1.3147e+08	1.26167e+08	1.29822e+08	1.09901e+08	1.53839e+08	0.719579	-0.474776	0.00174963	0.9	0.48464
Com_1632_neg	4-(octyloxy)benzoic acid	C15 H22 O3	250.157	10.05	Full match	No results	No results	282671	228565	561737	7.07945e+06	7.83162e+06	207675	455598	105662	276834	132813	825518	167694	291009	1.04213e+06	641363	1.10574e+06	421416	4.74671	2.24693	0.279111	0.6	1.35254
Com_1661_neg	LPE 20:1	C25 H50 N O7 P	507.332	15.154	No results	Full match	No results	1.4831e+06	1.97765e+06	894348	933181	980296	328166	2.94583e+06	2.36944e+06	2.32263e+06	3.1143e+06	2.63565e+06	3.68615e+06	6.78165e+06	3.59653e+06	5.01179e+06	6.27194e+06	2.99654e+06	0.351468	-1.50854	0.00346099	0.957143	1.72811
Com_166_neg	FAHFA (18:2/22:3)	C40 H68 O4	612.515	14.077	No results	Invalid mass	No results	5.57086e+07	3.01865e+07	3.75194e+07	3.20423e+07	4.17442e+07	6.89386e+07	4.56112e+07	5.45452e+07	6.19765e+07	4.97134e+07	5.13253e+07	5.69878e+07	4.57071e+07	6.10647e+07	5.3883e+07	4.17566e+07	7.61914e+07	0.80513	-0.312706	0.0832478	0.771429	0.355425
Com_169_neg	Lauric acid	C12 H24 O2	200.177	13.085	Full match	No results	Full match	1.51188e+08	1.22421e+08	1.08758e+08	1.08783e+08	1.33425e+08	7.76941e+07	8.0593e+07	8.54847e+07	1.17777e+08	1.11114e+08	1.17991e+08	1.21422e+08	1.08692e+08	8.55581e+07	1.3974e+08	9.67216e+07	9.03672e+07	1.04047	0.0572401	0.810667	0.457143	0.160204
Com_1702_neg	LPC 20:0	C28 H58 N O7 P	611.415	15.663	No results	Invalid mass	No results	1.49712e+06	2.2002e+06	2.22261e+06	983707	1.16553e+06	1.2233e+06	5.93357e+06	1.3535e+06	1.32204e+06	2.60982e+06	2.16713e+06	1.38415e+06	6.547e+06	3.3243e+06	3.25787e+06	4.13303e+06	2.06575e+06	0.772299	-0.372768	0.288183	0.685714	0.783708
Com_1752_neg	OxPI (18:0-20:3+2O(1Cyc))	C47 H83 O15 P	918.547	15.252	No results	Full match	No results	317840	251995	281181	244193	184263	2.49394e+06	249329	171292	224839	284126	193658	247618	196024	4.79071e+06	414811	177779	156630	0.838028	-0.254929	0.743057	0.671429	0.7502
Com_1767_neg	L-Anserine	C10 H16 N4 O3	240.122	1.665	Full match	Full match	Full match	857715	840663	579793	557965	466059	446575	1.21093e+06	631282	512182	468257	559293	587787	2.24356e+06	1.28077e+06	1.203e+06	772249	983714	0.766633	-0.383391	0.354723	0.642857	0.537528
Com_1793_neg	Delta-Tridecalactone	C13 H24 O2	212.177	13.036	No results	No results	Full match	5.01477e+06	5.67765e+06	3.29412e+06	4.57759e+06	3.86039e+06	3.37714e+06	3.34417e+06	2.7989e+06	2.13476e+06	2.34554e+06	3.54354e+06	3.12693e+06	2.66669e+06	3.47454e+06	3.42612e+06	4.08651e+06	5.2009e+06	1.26925	0.343972	0.0520521	0.728571	0.3874
Com_1812_neg	FAHFA (14:0/22:3)	C36 H64 O4	560.484	13.743	No results	Invalid mass	No results	1.67731e+06	1.29201e+06	1.33802e+06	1.2089e+06	1.01041e+06	1.489e+06	2.36073e+06	1.75461e+06	1.73564e+06	1.91401e+06	2.1402e+06	1.87492e+06	2.04993e+06	2.9423e+06	2.65704e+06	2.41914e+06	2.95604e+06	0.660467	-0.598441	0.00490016	0.914286	0.633581
Com_1821_neg	LPA 20:5	C23 H37 O7 P	456.228	14.15	No results	Full match	No results	1.73726e+06	3.71624e+06	2.33197e+06	2.71934e+06	1.69073e+06	1.86059e+06	6.48215e+06	3.65783e+06	3.33808e+06	4.84651e+06	3.82216e+06	3.31264e+06	4.3076e+06	2.43608e+06	1.85636e+06	4.52896e+06	2.15178e+06	0.856454	-0.223552	0.312593	0.685714	0.33895
Com_1837_neg	LPE 17:0	C22 H46 N O7 P	467.302	14.839	No results	Full match	Full match	1.19842e+06	968100	1.05549e+06	1.66135e+06	1.63738e+06	291669	4.45888e+06	650207	1.38884e+06	1.20095e+06	1.47102e+06	755716	1.36899e+06	2.66207e+06	5.09201e+06	2.37064e+06	2.98883e+06	0.807139	-0.309111	0.436427	0.614286	0.494114
Com_184_neg	FAHFA (18:1/22:3)	C40 H70 O4	614.531	14.377	No results	Invalid mass	No results	6.74019e+07	4.74169e+07	5.53249e+07	4.48199e+07	5.16094e+07	7.04203e+07	6.53649e+07	6.66203e+07	6.90827e+07	7.1273e+07	7.786e+07	7.02245e+07	7.13589e+07	8.03549e+07	6.04886e+07	5.84362e+07	7.59455e+07	0.819214	-0.287687	0.0223105	0.857143	0.304633
Com_1852_neg	1,4-diamino-9,10-dioxo-9,10-dihydroanthracene-2-sulfonic acid	C14 H10 N2 O5 S	318.031	9.808	Full match	No results	No results	43404.4	39695.5	45376.4	34308.5	33496.1	34676.6	43337.9	30580	33257.8	34474.1	34430.3	35210.7	31206.1	26305	25968.2	31606.1	25468.4	1.27015	0.345001	0.00218506	0.9	0.4097
Com_1861_neg	Lysops 22:5	C28 H46 N O9 P	571.292	13.907	No results	No results	Full match	634759	556289	610353	351642	529847	1.71336e+06	1.00676e+06	1.25383e+06	1.08774e+06	980127	903579	604332	529635	4.59278e+06	1.32736e+06	979036	959081	0.583967	-0.776041	0.106153	0.7	0.717299
Com_188_neg	FAHFA (16:0/22:3)	C38 H68 O4	588.515	14.252	No results	Invalid mass	No results	8.36667e+07	7.18592e+07	8.67113e+07	6.75404e+07	6.00927e+07	8.15781e+07	8.62274e+07	8.88026e+07	9.59776e+07	9.43051e+07	8.58873e+07	8.77399e+07	1.01428e+08	9.30843e+07	5.70245e+07	7.59215e+07	7.10667e+07	0.902344	-0.148251	0.218928	0.742857	0.152797
Com_1907_neg	FAHFA (20:1/22:3)	C42 H74 O4	642.562	14.782	No results	Full match	No results	2.26018e+06	1.67066e+06	2.22982e+06	1.44539e+06	1.64236e+06	1.71935e+06	1.60502e+06	2.14699e+06	1.79431e+06	1.93011e+06	2.19044e+06	2.2971e+06	4.30888e+06	4.07239e+06	4.82279e+06	4.95349e+06	2.50451e+06	0.578998	-0.78837	0.00477287	0.885714	0.709866
Com_190_neg	LPI 20:4	C29 H49 O12 P	620.296	13.765	No results	Full match	No results	8.8086e+07	7.17951e+07	9.41574e+07	8.64766e+07	7.80591e+07	6.9139e+07	7.42423e+07	1.02085e+08	9.00444e+07	1.12044e+08	1.04477e+08	8.05136e+07	1.1598e+08	6.17465e+07	6.79956e+07	1.20683e+08	7.19757e+07	0.865504	-0.208388	0.176319	0.671429	0.246512
Com_1927_neg	Lysopc 14:0	C22 H46 N O7 P	467.301	14.149	No results	No results	Full match	1.02295e+06	1.19947e+06	909712	1.36691e+06	1.08379e+06	533180	1.37053e+06	1.0393e+06	1.71449e+06	1.79405e+06	1.66535e+06	1.49064e+06	3.15694e+06	4.39797e+06	2.20523e+06	2.87097e+06	2.60421e+06	0.466237	-1.10086	0.0012099	0.942857	1.1014
Com_1977_neg	2-(Dimethylamino)Guanosine	C12 H17 N5 O5	311.122	1.35	No results	No results	Full match	2.8562e+06	1.76041e+06	2.29733e+06	1.49018e+06	1.04431e+06	1.04884e+06	1.5378e+06	1.75609e+06	1.92672e+06	1.23272e+06	1.52522e+06	1.38318e+06	1.19663e+06	1.46464e+06	1.7147e+06	841690	1.22743e+06	1.20491	0.268929	0.373167	0.628571	0.314516
Com_1984_neg	Hexanoylglycine	C8 H15 N O3	173.104	7.717	Invalid mass	No results	No results	1.61743e+06	1.01029e+06	823069	976618	841211	735364	758132	648823	536758	548874	489335	838609	1.05716e+06	4.21013e+06	1.10641e+06	2.13404e+06	745161	0.784404	-0.350332	0.932997	0.571429	0.360354
Com_1989_neg	Tretinoin	C20 H28 O2	300.209	13.681	Full match	Full match	Full match	1.78211e+06	4.28175e+06	1.54379e+06	1.83182e+06	1.53207e+06	6.4696e+06	1.4307e+06	1.09209e+06	1.8969e+06	3.57345e+06	2.56194e+06	2.45157e+06	1.52187e+06	1.35518e+06	3.94065e+06	1.63505e+06	1.17469e+06	1.27148	0.346513	0.562182	0.585714	0.232549
Com_19_neg	3-Indoxyl sulphate	C8 H7 N O4 S	213.009	5.884	Full match	Full match	Full match	9.16805e+08	2.07926e+09	1.66629e+09	1.49435e+09	7.58848e+08	1.64214e+09	6.13552e+08	1.34149e+09	1.10184e+09	9.89944e+08	2.44224e+09	1302265292	1.07166e+09	7.13803e+08	9.25821e+08	1.33684e+09	7.48652e+08	1.09413	0.129789	0.760865	0.571429	0.350836
Com_2020_neg	Lysopc 16:1	C24 H48 N O7 P	493.317	14.16	No results	No results	Full match	1.38817e+06	1.65968e+06	1.5382e+06	1.86978e+06	1.07166e+06	870644	4.34816e+06	2.85995e+06	2.24234e+06	3.27996e+06	2.65916e+06	2.04576e+06	2.63276e+06	4.08329e+06	2.7983e+06	3.24699e+06	3.50235e+06	0.62039	-0.688752	0.0226364	0.857143	0.858766
Com_204_neg	LPA 16:1	C19 H37 O7 P	408.227	14.311	No results	Full match	No results	2.91352e+07	4.68563e+07	3.6894e+07	3.63672e+07	2.40293e+07	2.68367e+07	8.46863e+07	3.72097e+07	4.46567e+07	4.61247e+07	5.09449e+07	4.41646e+07	5.51343e+07	6.47116e+07	5.76093e+07	6.20257e+07	5.49399e+07	0.786179	-0.347071	0.104097	0.8	0.495124
Com_2098_neg	N-Acetylaspartic acid	C6 H9 N O5	175.047	1.155	No results	Invalid mass	No results	6.05482e+06	4.38971e+06	4.00568e+06	2.68122e+06	2.38869e+06	4.18531e+06	2.51749e+06	3.09372e+06	2.62481e+06	3.73035e+06	1.90926e+06	3.00742e+06	1.87814e+06	2.1762e+06	1.56761e+06	2.09688e+06	1.62107e+06	1.58028	0.660183	0.0176214	0.842857	0.754939
Com_2107_neg	LPA 22:5	C25 H41 O7 P	484.259	14.451	No results	Full match	No results	4.74871e+06	4.42753e+06	5.95932e+06	4.66799e+06	3.8209e+06	3.67336e+06	2.6133e+06	3.22795e+06	2.88384e+06	2.96556e+06	2.62968e+06	1.97493e+06	3.74551e+06	1.24986e+06	1.62861e+06	3.87007e+06	2.5888e+06	1.59651	0.674917	0.00512882	0.871429	0.736457
Com_2128_neg	2,5-Dimethylphenol	C8 H10 O	122.072	9.069	Invalid mass	No results	No results	702316	3.31812e+06	2.13737e+06	1.5471e+06	3.46013e+06	3.20658e+06	2.73256e+06	4.42965e+06	2.84716e+06	3.14802e+06	4.49971e+06	1.12615e+06	1.50042e+06	403680	608924	361256	540910	1.25525	0.327975	0.20026	0.657143	0.783618
Com_2158_neg	Tetradecanedioic acid	C14 H26 O4	258.183	10.121	Full match	No results	Full match	2.50747e+06	2.8269e+06	2.79363e+06	4.64521e+06	4.28685e+06	2.33819e+06	2.23571e+06	1.21307e+06	1.24962e+06	1.56024e+06	1.24756e+06	1.80457e+06	1.40645e+06	1.37496e+06	1.09564e+06	1.64244e+06	1.36651e+06	2.21371	1.14646	0.000178796	1	1.14171
Com_21_neg	Lauric acid ethyl ester	C14 H28 O2	228.208	13.742	Full match	No results	No results	3.96877e+08	3.4808e+08	3.51849e+08	3.19647e+08	3.4124e+08	4.21521e+08	6.0735e+08	4.22763e+08	4.58335e+08	7.92518e+07	4.89656e+08	4.86237e+08	4.51433e+08	6.53172e+08	6.55494e+08	5.68134e+08	6.78041e+08	0.805421	-0.312185	0.579147	0.814286	0.238135
Com_224_neg	Pentadecanoic acid	C15 H30 O2	242.224	13.928	Full match	No results	No results	3.64548e+07	3.74467e+07	3.68669e+07	3.59793e+07	5.23158e+07	3.95276e+07	3.13542e+07	2.78361e+07	3.57163e+07	3.59923e+07	4.92059e+07	3.63148e+07	3.61926e+07	4.84964e+07	6.95623e+07	6.16847e+07	5.42208e+07	0.847139	-0.23933	0.223529	0.571429	0.26733
Com_2288_neg	5-amino-1-phenyl-1H-pyrazole-4-carbonitrile	C10 H8 N4	184.073	3.738	Invalid mass	No results	No results	2.40258e+06	2.44206e+06	2.44226e+06	2.42219e+06	1.63269e+06	1.94527e+06	1.52835e+06	1.91926e+06	1.79754e+06	2.22438e+06	2.16418e+06	2.18761e+06	3.66503e+06	1.59209e+06	1.5913e+06	1.72487e+06	2.03504e+06	1.01261	0.0180787	0.82411	0.614286	0.0623329
Com_2299_neg	3-[(5-chloro-2-pyridyl)amino]-2-(phenylsulfonyl)acrylonitrile	C14 H10 Cl N3 O2 S	319.015	10.796	Invalid mass	No results	No results	42228.2	44246.7	45235.1	35060.1	35730.3	38061.5	32390.4	33863.6	36746.7	37170.6	36109.5	36504	29993	25724.1	27001.7	32807	26053.4	1.21107	0.27628	0.011967	0.8	0.288026
Com_2343_neg	L-Gulonic-Γ-Lactone	C6 H10 O6	178.047	1.269	No results	No results	Full match	2.44929e+06	2.92938e+06	3.80757e+06	2.7936e+06	2.30733e+06	3.40983e+06	2.34419e+06	2.03518e+06	2.51018e+06	3.07903e+06	2.40812e+06	2.5559e+06	1.45342e+06	1.26421e+06	1.1828e+06	2.0949e+06	1.69863e+06	1.41158	0.497314	0.00947531	0.814286	0.552528
Com_2393_neg	OxPC (16:0-20:5+3O(2Cyc))	C44 H78 N O11 P	887.553	15.37	No results	Invalid mass	No results	250812	175407	225880	214793	140303	4.77384e+06	169695	143363	147118	236854	166254	163574	131665	1.40247e+06	769620	156564	117398	2.47492	1.30738	0.592146	0.685714	0.850543
Com_2407_neg	LPA 20:4	C23 H39 O7 P	458.243	13.857	No results	Full match	No results	4.35276e+06	3.65498e+06	3.55462e+06	2.62302e+06	2.54792e+06	4.72253e+06	548641	1.89193e+06	2.14926e+06	1.8052e+06	2.18698e+06	1.38342e+06	3.1794e+06	1.44033e+06	1.1166e+06	1.33287e+06	2.41517e+06	1.66312	0.733895	0.222047	0.828571	0.604698
Com_2422_neg	4-Pyridoxic acid	C8 H9 N O4	183.052	5.822	Full match	Full match	Full match	988278	951559	626298	437982	534625	607187	413266	3.57094e+06	3.25295e+06	1.4972e+06	4.37166e+06	2.49318e+06	643855	339612	465774	556583	399542	0.370248	-1.43344	0.0937991	0.642857	1.41925
Com_2461_neg	4-morpholinobenzoic acid	C11 H13 N O3	207.089	7.834	Full match	No results	Full match	234600	748427	869852	749065	341732	324036	1.01891e+06	1.48771e+06	1.26634e+06	641998	479414	1.14869e+06	972380	2.49394e+06	1.5286e+06	1.02137e+06	3.04965e+06	0.434613	-1.2022	0.0117923	0.871429	1.21656
Com_2466_neg	3-Methylhistidine	C7 H11 N3 O2	169.084	1.508	Invalid mass	Invalid mass	No results	1.18231e+06	1.80262e+06	1.63824e+06	958856	1.02861e+06	1.46871e+06	1.68846e+06	882363	867487	993390	1.08358e+06	989079	2.2406e+06	2.30668e+06	2.94356e+06	1.95466e+06	1.28359e+06	0.897653	-0.155771	0.832753	0.5	0.446389
Com_2520_neg	Dodecanedioic acid	C12 H22 O4	230.151	7.844	Full match	Full match	No results	1.29625e+06	3.19185e+06	1.52043e+06	1.34146e+06	1.69799e+06	1.17722e+06	340444	537230	4.07381e+06	2.58766e+06	375503	1.71871e+06	1.07713e+06	683125	810530	1.696e+06	111763	1.10404	0.142786	0.428265	0.585714	0.608027
Com_253_neg	methyl 5-{[2-(ethoxycarbonyl)-3-oxohex-1-enyl]amino}-2-furoate	C15 H19 N O6	309.127	11.175	Invalid mass	No results	No results	67034.9	4.3515e+06	288693	2.22464e+07	1.02385e+08	2.26442e+06	30822.5	90763.8	112837	67737.9	546676	56775.6	28070.9	25364	25633.7	31995.8	25838.4	185.875	7.53819	0.0282872	0.842857	5.06614
Com_254_neg	PC (16:0/16:0)	C40 H80 N O8 P	793.584	14.296	No results	Invalid mass	No results	1.40627e+07	1.25399e+07	1.18327e+07	1.17116e+07	1.03345e+07	1.37796e+07	3.40819e+07	1.5894e+07	1.25876e+07	1.73869e+07	1.56926e+07	1.79204e+07	2.39129e+07	1.95379e+07	2.316e+07	2.05473e+07	2.43095e+07	0.810559	-0.303011	0.133998	0.828571	0.510026
Com_2556_neg	PC (18:0/18:2)	C44 H84 N O8 P	831.599	15.375	No results	Invalid mass	No results	196363	164886	200510	163136	123506	171319	159516	1.29715e+06	1.07808e+06	760881	532776	926187	123767	1.39069e+06	2.98667e+06	1.47739e+06	1.81229e+06	0.136011	-2.8782	9.59356e-05	0.914286	2.76213
Com_2590_neg	Inosine-5'-monophosphate (IMP)	C10 H13 N4 O8 P	348.05	1.111	Invalid mass	No results	No results	3.24992e+06	3.49262e+06	1.87978e+06	686475	569865	2.33151e+06	2.22332e+06	1.95951e+06	2.28365e+06	2.59122e+06	1.52398e+06	2.59101e+06	1.53356e+06	1.25353e+06	1.34078e+06	1.33849e+06	1.1996e+06	1.17053	0.227162	0.963286	0.585714	0.544617
Com_265_neg	7-Ketodeoxycholic acid	C24 H38 O5	406.272	11.763	No results	No results	Full match	800590	5.77584e+06	2.2019e+06	6.55363e+07	9.68556e+07	1.9045e+06	1.43884e+06	293895	904310	104755	3.21223e+06	789854	522126	1.59613e+06	1.72706e+06	2.47718e+06	1.09441e+06	19.5964	4.29252	0.0454531	0.8	2.8488
Com_2690_neg	Inositol	C6 H12 O6	180.064	1.294	No results	No results	Full match	2.62231e+06	2.81765e+06	2.34533e+06	2.26335e+06	1.66794e+06	1.99566e+06	2.17257e+06	2.6384e+06	2.9616e+06	2.45579e+06	2.16753e+06	2.35656e+06	2.60136e+06	2.0894e+06	2.32819e+06	2.03403e+06	1.4979e+06	0.981056	-0.0275919	0.850946	0.542857	0.038095
Com_2700_neg	3,4-Dihydroxyphenylpropionic acid	C9 H10 O4	182.057	1.357	Invalid mass	No results	No results	1.67505e+06	1.6139e+06	1.48968e+06	1.47409e+06	916898	1.2732e+06	838197	1.8148e+06	1.4976e+06	1.28425e+06	1.42814e+06	1.98253e+06	1.45059e+06	1.39835e+06	1.45726e+06	932396	1.14944e+06	0.921033	-0.118675	0.470335	0.457143	0.211116
Com_2707_neg	D-Mannitol	C6 H14 O6	182.078	1.307	No results	No results	Full match	2.29934e+06	2.86208e+06	2.12905e+06	1.37586e+06	996402	1.77714e+06	1.73304e+06	2.04827e+06	1.83829e+06	1.95872e+06	2.39873e+06	1.96753e+06	1.1102e+06	856717	695364	1.72484e+06	1.06058e+06	1.20175	0.265133	0.285009	0.371429	0.323497
Com_278_neg	α-D-Mannose 1-phosphate	C6 H13 O9 P	260.029	1.161	Full match	Full match	Full match	8.07696e+06	6.40432e+06	5.19042e+06	4.80452e+06	3.62931e+06	6.02726e+06	2.70957e+06	6.14139e+06	4.4593e+06	4.54543e+06	5.54178e+06	4.55465e+06	2.98265e+06	7.17819e+06	4.0633e+06	4.23578e+06	1.75456e+06	1.15784	0.211436	0.423418	0.628571	0.225597
Com_2790_neg	PE (16:1/22:6)	C43 H72 N O8 P	761.5	16.752	No results	Full match	No results	215883	399916	68493	202530	109855	48103.5	3.20458e+06	150787	395017	246827	280373	292304	1.60107e+06	477711	1.08196e+06	571690	1.06762e+06	0.984616	-0.0223672	0.200826	0.757143	1.3341
Com_2794_neg	LPA 19:1	C22 H43 O7 P	450.276	15.062	No results	Full match	No results	923670	1.06643e+06	583839	1.01462e+06	689191	276236	1.1586e+06	952510	848685	1.66954e+06	1.63641e+06	1.04864e+06	2.81926e+06	1.7342e+06	1.88981e+06	2.43554e+06	1.1865e+06	0.5031	-0.991084	0.0102135	0.871429	1.06911
Com_2830_neg	LPS 16:0	C22 H44 N O9 P	497.276	13.971	No results	Full match	No results	280073	546015	661504	722159	348683	597985	1.02674e+06	758132	1.17757e+06	1.22748e+06	982657	833416	803180	1.07349e+06	1.31826e+06	805911	846678	0.608128	-0.717552	0.0146647	0.914286	0.836122
Com_283_neg	LPE 18:0	C23 H48 N O7 P	481.317	15.06	No results	Full match	Full match	4.66837e+07	4.67908e+07	4.33551e+07	3.64798e+07	3.84644e+07	1.99132e+07	8.93792e+07	3.93524e+07	5.51096e+07	5.05101e+07	4.49805e+07	4.17989e+07	7.99491e+07	4.78064e+07	6.80564e+07	6.70918e+07	5.15187e+07	0.83978	-0.251916	0.233459	0.742857	0.392734
Com_2845_neg	PC (2:0/18:2)	C28 H52 N O8 P	621.364	13.538	No results	Invalid mass	No results	161799	239150	146787	209101	84893.5	279499	122027	298434	259970	402315	268782	183925	518449	1.33156e+06	1.23179e+06	712211	442820	0.314336	-1.66962	0.00145512	0.928571	1.5098
Com_284_neg	Arachidic acid	C20 H40 O2	312.303	15.059	Full match	No results	Full match	3.34058e+07	2.02564e+07	2.35104e+07	5.09502e+06	1.82671e+07	2.50607e+07	3.09376e+07	1.88092e+07	1.55298e+07	2.74224e+07	2.5211e+07	4.602e+07	3.71106e+07	5.73209e+07	3.44541e+07	4.1062e+07	2.37626e+07	0.684472	-0.546937	0.144495	0.742857	0.756134
Com_2862_neg	3-Hydroxy-3-methylglutaric acid	C6 H10 O5	162.052	1.191	No results	Invalid mass	No results	1.74624e+06	3.27467e+06	2.23981e+06	1.09275e+06	1.25944e+06	1.56307e+06	1.75846e+06	2.08332e+06	1.62669e+06	2.02916e+06	1.66712e+06	3.29047e+06	1.01292e+06	1.17924e+06	1.22959e+06	1.04308e+06	1.49031e+06	1.10965	0.150105	0.555372	0.614286	0.195945
Com_2866_neg	2-Hydroxymyristic acid	C14 H28 O3	244.204	12.662	Full match	No results	No results	618710	570257	638453	530400	616471	815378	714494	925133	1.03727e+06	965624	1.01858e+06	1.11448e+06	1.05448e+06	924192	999303	1.04413e+06	1.0678e+06	0.633881	-0.657716	5.46693e-05	1	0.719617
Com_2870_neg	LPC 16:2	C24 H46 N O7 P	551.322	14	No results	Invalid mass	No results	860936	1.56006e+06	906117	1.14018e+06	1.09132e+06	874571	1.90384e+06	394621	826449	568757	1.15573e+06	722759	731032	749587	987777	1.22699e+06	1.07788e+06	1.41088	0.496594	0.0449222	0.771429	0.599746
Com_2883_neg	PC (15:0/18:2)	C41 H78 N O8 P	803.573	15.821	No results	Invalid mass	No results	338257	452353	519675	222294	1.60546e+06	742382	1.58681e+06	467781	22354.2	188766	330538	145980	320651	255442	672639	680446	1.5771e+06	1.67542	0.744527	0.136469	0.728571	1.53829
Com_2960_neg	Lysopa 16:0	C19 H39 O7 P	410.243	16.525	No results	No results	Full match	693630	545886	620350	496824	406852	2.44582e+06	828673	717695	720071	608584	825854	554226	669376	1.144e+06	1.32553e+06	468244	550148	1.1374	0.185746	0.979586	0.585714	0.370234
Com_2963_neg	PE (2:0/18:1)	C25 H48 N O8 P	521.311	14.17	No results	Full match	No results	205026	154995	381833	180018	168926	644744	303458	272757	228733	238448	270036	365966	161626	2.08753e+06	1.48003e+06	250906	199873	0.524281	-0.931589	0.328154	0.614286	0.618609
Com_2999_neg	FAHFA (20:3/22:3)	C42 H70 O4	638.531	14.304	No results	Invalid mass	No results	1.11086e+06	908570	1.26788e+06	1.13178e+06	1.03854e+06	733393	618170	1.70898e+06	1.10201e+06	898113	1.37487e+06	1.07073e+06	1.18455e+06	1.26299e+06	848880	1.65045e+06	1.72355e+06	0.758466	-0.398844	0.0496313	0.742857	0.551726
Com_2_neg	Elaidic acid	C18 H34 O2	282.255	14.377	Full match	No results	No results	8.27543e+09	5.39576e+09	6.37168e+09	5.13824e+09	5.81265e+09	8.25445e+09	8.6133e+09	9.30387e+09	7.93134e+09	8.46103e+09	9.30185e+09	9.04261e+09	8.508e+09	1.04369e+10	1.02985e+10	8.24965e+09	1.11849e+10	0.737431	-0.439421	0.0074343	0.885714	0.46704
Com_302_neg	LPC 18:2	C26 H50 N O7 P	519.332	14.501	No results	Full match	Full match	5.23093e+07	5.7115e+07	5.54595e+07	5.30185e+07	3.84402e+07	4.3582e+07	5.0422e+07	7.08647e+07	6.51117e+07	7.41463e+07	6.13142e+07	5.44349e+07	7.4479e+07	6.25534e+07	6.34873e+07	6.87741e+07	5.11455e+07	0.774387	-0.368873	0.00231939	0.914286	0.387944
Com_3041_neg	FAHFA (15:0/22:3)	C37 H66 O4	574.499	14.007	No results	Invalid mass	No results	310467	307238	379543	695107	630771	608916	770398	348832	716164	527906	624966	648572	805517	954313	893902	510804	743020	0.780809	-0.356958	0.151168	0.714286	0.43117
Com_3077_neg	PC (2:0/20:4)	C30 H52 N O8 P	645.365	13.512	No results	Invalid mass	No results	77994.9	192180	90496	87978.4	69277.6	121417	145455	134828	149293	126253	69590.7	73943	128975	376090	288769	259839	222430	0.612642	-0.706885	0.0876379	0.728571	0.658557
Com_3094_neg	(R)-3-Hydroxy myristic acid	C14 H28 O3	244.204	12.274	Full match	No results	No results	351789	344882	340550	411465	396143	292572	344249	330991	252823	442108	327386	706526	318194	387815	286707	553973	397145	0.885492	-0.17545	0.465566	0.5	0.172422
Com_311_neg	LPC 18:0	C26 H54 N O7 P	583.385	15.047	No results	Invalid mass	No results	5.77051e+07	4.01673e+07	5.07955e+07	3.05215e+07	2.79765e+07	3.97245e+07	3.66021e+07	7.22672e+07	5.15051e+07	3.22658e+07	6.01189e+07	3.36714e+07	7.22847e+07	3.11339e+07	3.21064e+07	6.85339e+07	1.66871e+06	0.889	-0.169745	0.692631	0.6	0.245116
Com_3170_neg	LPI 18:3	C27 H47 O12 P	594.281	13.571	No results	Full match	No results	197999	300465	144495	266246	110537	118869	623895	567336	398970	520672	584458	392086	418399	758021	787017	418832	963667	0.433408	-1.2062	0.00475822	0.9	1.41933
Com_3176_neg	Aldosterone	C21 H28 O5	360.194	10.28	Full match	No results	No results	988162	2.04037e+06	541982	2.72521e+06	1.59784e+06	818251	580452	581921	1.06413e+06	587669	1.22074e+06	742553	218708	278429	245441	406315	241369	2.37588	1.24846	0.0138594	0.8	1.35304
Com_3182_neg	Argininosuccinic acid	C10 H18 N4 O6	290.122	1.18	No results	No results	Full match	787537	1.50514e+06	1.60585e+06	2.0448e+06	1.9962e+06	656592	915861	364587	444102	345787	581214	587481	387582	603420	457514	408180	340598	3.006	1.58785	0.000582988	1	1.5397
Com_3223_neg	SM (d14:2/28:0)	C47 H93 N2 O6 P	872.699	14.155	No results	Invalid mass	No results	543434	1.71335e+06	1.33943e+06	578448	1.32241e+06	1.42866e+06	449150	718241	2.37486e+06	1.00525e+06	764656	559747	508379	652719	657644	479560	870805	1.22623	0.294224	0.449526	0.585714	0.386923
Com_3301_neg	D(-)-Threose	C4 H8 O4	120.042	1.438	No results	No results	Full match	1.98406e+06	2.38075e+06	2.03925e+06	1.76118e+06	1.80376e+06	1.93554e+06	1.46099e+06	1.36034e+06	1.62679e+06	1.59883e+06	1.30775e+06	1.54294e+06	1.19299e+06	1.14737e+06	1.48946e+06	1.3811e+06	1.25712e+06	1.37318	0.457519	0.000754048	0.942857	0.477374
Com_3336_neg	LPA 22:6	C25 H39 O7 P	482.243	13.839	No results	Full match	No results	1.18924e+06	1.22757e+06	1.27693e+06	869795	691964	1.05093e+06	880592	618951	691932	615989	998812	458931	1.189e+06	769984	678311	1.06678e+06	1.34121e+06	1.21795	0.284452	0.117546	0.728571	0.455277
Com_3390_neg	N-Acetylalanine	C5 H9 N O3	131.057	1.201	Invalid mass	Invalid mass	No results	1.22938e+06	1.50859e+06	2.1074e+06	1.12457e+06	1.20059e+06	1.36952e+06	1.08257e+06	1.26721e+06	1.05989e+06	1.10252e+06	823431	1.35256e+06	1.08005e+06	820728	724881	1.05993e+06	750782	1.36891	0.45303	0.0151823	0.871429	0.494006
Com_3404_neg	Azelaic acid	C9 H16 O4	188.104	13.745	Full match	Full match	No results	637811	614611	676741	657079	438539	504841	530505	499094	380216	605582	1.28942e+06	452435	439627	386955	1.29591e+06	841929	573206	0.85746	-0.221859	0.704761	0.571429	0.13111
Com_3417_neg	3-Phosphoglyceric acid	C3 H8 Na O6 P	193.995	1.206	No results	No results	Full match	1.84179e+06	1.5352e+06	1.33527e+06	860294	933188	1.45047e+06	744997	1.55277e+06	1.09884e+06	1.18356e+06	1.41373e+06	1.44179e+06	1.09753e+06	704309	941609	932034	419359	1.1525	0.204764	0.402895	0.6	0.224574
Com_3459_neg	OxPC (18:0-22:5+1O(1Cyc))	C48 H84 N O9 P	909.61	16.552	No results	Invalid mass	No results	439487	279389	393883	264190	252669	780406	186811	691054	564398	369215	375095	566016	300535	646180	416550	423626	293045	0.798535	-0.324572	0.189898	0.714286	0.461179
Com_3461_neg	9-[(2-hydroxyethoxy)methyl]-1,9-dihydro-6H-purin-6-one	C8 H10 N4 O3	210.074	10.743	Invalid mass	No results	No results	690864	841269	961262	944556	487244	211424	515724	488845	203189	323122	405332	318979	217152	236981	263945	674632	486513	1.83663	0.877063	0.034257	0.828571	0.885689
Com_3499_neg	Xanthosine	C10 H12 N4 O6	284.076	1.328	No results	No results	Full match	167609	236596	206840	140031	116417	141209	124059	136711	166024	176946	147483	152472	228343	303097	287827	278853	214478	0.773445	-0.370629	0.0926469	0.742857	0.364861
Com_3517_neg	11-Deoxy prostaglandin F2β	C20 H34 O4	338.246	11.685	Full match	No results	No results	97062.2	83563.4	87287.3	200782	149911	65885.5	64748.2	114198	106348	84775.6	75088.4	92566.7	54363.2	62610.3	91604.4	97564.9	88170.3	1.23412	0.303486	0.410595	0.457143	0.43738
Com_352_neg	2-Hydroxyvaleric acid	C5 H10 O3	118.062	1.83	Invalid mass	Invalid mass	No results	2.2554e+07	3.04047e+07	2.57962e+07	2.98211e+07	1.7144e+07	1.83403e+07	5.60717e+07	1.09182e+07	1.0502e+07	2.47008e+07	2.21357e+07	1.7896e+07	5.89797e+07	4.2086e+07	4.1423e+07	4.40253e+07	4.13113e+07	0.910582	-0.135139	0.940043	0.528571	0.584322
Com_354_neg	LPC 17:0	C25 H52 N O7 P	569.369	14.961	No results	Invalid mass	No results	4.97782e+07	4.38585e+07	4.3595e+07	4.4633e+07	3.83395e+07	2.7198e+07	4.42893e+07	3.19767e+07	3.0655e+07	4.48808e+07	3.4072e+07	3.06993e+07	5.00144e+07	3.35557e+07	3.5897e+07	3.73664e+07	2.55086e+07	1.17505	0.232719	0.113679	0.714286	0.305291
Com_3594_neg	OxPC (16:0-22:5+1O(1Cyc))	C46 H80 N O9 P	881.577	16.535	No results	Invalid mass	No results	775363	379204	484571	535521	354743	1.73752e+06	571935	150343	160051	207507	285237	294609	336435	655034	612862	91499	327811	2.21461	1.14705	0.0119837	0.857143	1.52166
Com_3621_neg	LPC 22:1	C30 H60 N O7 P	637.432	15.744	No results	Invalid mass	No results	197424	740158	506561	236967	612049	329447	913344	521271	726273	427580	816039	290880	1.66731e+06	1.05313e+06	1.52599e+06	1.20668e+06	1.09373e+06	0.541476	-0.885032	0.048547	0.785714	0.905776
Com_3657_neg	D-Myo-inositol 4-monophosohate	C6 H13 O9 P	260.03	1.331	No results	No results	Full match	172800	254709	280501	310669	154853	138624	120852	339701	233755	120715	174556	143505	110219	258308	271707	240812	105072	1.02442	0.0348097	0.831834	0.442857	0.170216
Com_3701_neg	Melatonin	C13 H16 N2 O2	232.121	8.696	No results	No results	Full match	29423.5	30610.6	32808.2	26108.1	23567.6	65749.8	23040.4	22584.7	26116	46954.1	43738.6	26211.4	21161.6	223254	19173.8	22497	18602.9	0.702625	-0.509173	0.890589	0.642857	0.160601
Com_3718_neg	Guggulsterone	C21 H28 O2	312.209	12.457	No results	No results	Full match	62307.3	61510.3	66840	58543	56297.7	323665	50794.1	46351.4	52495.1	55525.8	55955.8	55189.5	44645	1.09933e+06	889002	49750.6	39543.9	0.406806	-1.29759	0.708206	0.742857	0.523007
Com_3741_neg	13,14-dihydro-15-keto-PGD2	C20 H32 O5	352.225	12.078	No results	No results	Full match	74231.7	101789	122460	167418	128967	357557	84173.8	90152.3	72242.6	82131.3	102326	135657	77426.6	637794	685603	95219.2	71199.5	0.722454	-0.469023	0.936788	0.6	0.112282
Com_3743_neg	1,3 Cyclohexanedione	C6 H8 O2	112.051	1.542	No results	Invalid mass	No results	492339	550392	511827	584993	479761	459681	402395	392099	427610	479878	429396	650542	348803	346108	399359	439102	282848	1.18535	0.245309	0.0426957	0.814286	0.276976
Com_3786_neg	γ-Glutamylglutamic acid	C10 H16 N2 O7	276.096	1.116	No results	No results	Full match	762141	508113	383161	509712	587859	215330	202102	325342	224785	214208	497385	341580	276132	947433	501359	131597	470359	1.15168	0.203741	0.495153	0.642857	0.290761
Com_3810_neg	Hydrocortisone 21-acetate	C23 H32 O6	404.22	12.114	No results	No results	Full match	87538	90152.1	93949.7	100296	88373.8	389066	68237.4	63791.9	73914.8	116955	77075.7	77811.5	59172.1	829411	487617	81309	56239.7	0.681577	-0.553052	0.895639	0.657143	0.32772
Com_3833_neg	PA (16:0/18:1)	C37 H71 O8 P	674.489	14.182	No results	Full match	No results	152440	178966	182484	153053	137492	261297	258003	194684	128877	133514	146089	155648	109218	135581	684316	1.63597e+06	234442	0.531442	-0.912016	0.527349	0.6	0.375364
Com_3839_neg	N,5-Bis(3-(trifluoromethyl)phenyl)oxazol-2-amine	C17 H10 F6 N2 O	372.075	12.971	Invalid mass	No results	No results	503843	608135	576840	1.36607e+06	416443	464980	445695	457378	374040	425924	491723	411309	205314	353601	359597	358418	417159	1.62409	0.699636	0.0352181	0.9	0.618748
Com_3852_neg	2-cyano-N-(3-oxo-1,3-dihydro-2-benzofuran-5-yl)benzenesulfonamide	C15 H10 N2 O4 S	360.04	16.936	Invalid mass	No results	No results	825036	1.17592e+06	291842	1.8606e+06	670708	764942	622510	654546	744783	224393	663489	763132	555863	499912	518447	665064	499328	1.53286	0.616225	0.197204	0.771429	0.526185
Com_3858_neg	3-Indoleacrylic acid	C11 H9 N O2	187.063	6.742	No results	No results	Full match	862579	840757	805658	859934	1.08231e+06	951435	285970	305045	767250	599471	1.79874e+06	714782	439498	405123	464353	255413	517143	1.29677	0.374924	0.167175	0.785714	0.717393
Com_386_neg	(+/-)12(13)-DiHOME	C18 H34 O4	314.246	12.338	Full match	No results	Full match	4.2664e+06	4.80296e+06	5.02796e+06	7.37778e+06	6.57739e+06	9.09273e+06	6.67213e+06	6.55548e+06	1.08242e+07	9.54234e+06	6.98918e+06	9.91229e+06	1.0312e+07	1.00464e+07	1.53033e+07	7.65062e+06	1.21768e+07	0.630295	-0.665902	0.00359903	0.9	0.739973
Com_3895_neg	(2-amino-5-chlorophenyl)(phenyl)methanone oxime	C13 H11 Cl N2 O	246.056	9.262	Full match	No results	No results	146943	135255	173620	146899	109821	98953.4	91883.9	1.11847e+06	1.14424e+06	1.68468e+06	1.75682e+06	534089	67826.1	91332.1	67758.5	96890.8	91027.2	0.193974	-2.36606	0.0836103	0.514286	2.01454
Com_3932_neg	Retinoic acid	C20 H28 O2	300.209	13.538	No results	Full match	Full match	753865	679701	628803	519222	577120	751320	1.1076e+06	675054	571039	622074	428153	506497	1.32414e+06	1.13709e+06	996014	1.38432e+06	1.26259e+06	0.804767	-0.313357	0.350632	0.571429	0.499047
Com_3956_neg	Corchorifatty acid F	C18 H32 O5	328.225	9.895	Full match	No results	No results	237695	477888	399981	1.75556e+06	1.59677e+06	385334	317727	345345	235370	346562	268234	383377	326928	367392	428305	377292	463821	2.0852	1.06019	0.177294	0.7	0.783404
Com_3977_neg	13,14-Dihydro-15-keto Prostaglandin J2	C20 H30 O4	316.204	11.374	Invalid mass	No results	No match	605611	651101	249151	387880	191742	1.8058e+06	324682	294904	661082	821722	793608	617987	511269	105313	199515	503443	158674	1.29037	0.36778	0.626674	0.485714	0.27886
Com_399_neg	FAHFA (16:1/22:3)	C38 H66 O4	586.499	13.897	No results	Invalid mass	No results	5.78042e+06	6.42371e+06	6.04559e+06	3.87288e+06	4.17957e+06	5.07494e+06	2.06986e+07	1.2958e+07	1.16928e+07	1.41142e+07	1.21732e+07	9.69582e+06	1.74797e+07	3.79098e+07	2.90539e+07	1.83354e+07	3.60767e+07	0.372921	-1.42306	0.00184605	0.9	1.53042
Com_4045_neg	benzyl 2-{[(4-methylphenyl)sulfonyl]amino}acetate	C16 H17 N O4 S	319.084	6.023	Invalid mass	No results	No results	1.14013e+06	1.03479e+06	699919	844335	821994	520375	435291	511195	548917	634975	729553	1.05768e+06	655457	314289	349496	386755	433309	1.39686	0.482188	0.0698421	0.771429	0.531858
Com_4048_neg	Resorcinol	C6 H6 O2	110.035	6.781	Invalid mass	No results	No results	574132	1.33287e+06	949938	1.13478e+06	967919	793236	673144	1.15675e+06	1.48335e+06	1.26491e+06	1.35519e+06	1.48139e+06	1.23982e+06	659062	690631	612815	481991	0.880502	-0.183602	0.612005	0.614286	0.509131
Com_404_neg	Decanoic acid	C10 H20 O2	172.145	12.137	Invalid mass	No results	No results	4.4694e+07	4.33617e+07	5.51996e+07	3.63372e+07	3.60308e+07	4.07964e+07	3.64249e+07	3.55337e+07	4.15936e+07	3.53688e+07	3.76917e+07	3.83682e+07	3.27211e+07	3.08122e+07	3.00715e+07	3.9968e+07	2.98586e+07	1.18854	0.249186	0.0345759	0.814286	0.26495
Com_4060_neg	LPA 18:4	C21 H35 O7 P	430.209	14.268	No results	Invalid mass	No results	525677	565512	528691	492713	403812	543380	1.51941e+06	620054	624961	673145	636851	612348	537949	578549	691236	787965	754629	1.00369	0.00530704	0.613142	0.828571	0.375699
Com_4063_neg	Lipoic acid	C8 H14 O2 S2	206.042	1.136	Invalid mass	No results	No results	706125	688601	783837	411971	561121	569621	474096	741086	601324	1.31894e+06	651585	1.14785e+06	958506	1.11667e+06	580994	624937	462961	0.730468	-0.453107	0.0651955	0.728571	0.416528
Com_406_neg	Lysopc 17:0	C25 H52 N O7 P	509.348	15.191	No results	No results	Full match	4.37464e+07	2.83617e+07	3.56352e+07	2.42679e+07	1.8979e+07	3.47468e+07	4.41863e+07	2.5393e+07	3.21491e+07	4.05411e+07	2.63519e+07	3.39456e+07	3.99783e+07	2.15119e+07	2.27671e+07	2.71066e+07	1.63121e+07	1.14824	0.199424	0.382532	0.657143	0.436423
Com_412_neg	FAHFA (18:2/20:4)	C38 H62 O4	582.463	14.076	No results	Full match	No results	5.95409e+06	2.2098e+06	2.97708e+06	2.28129e+06	5.26773e+06	8.66091e+06	5.35372e+06	7.44153e+06	8.22127e+06	4.70945e+06	6.01121e+06	4.46243e+06	3.71914e+06	6.4983e+06	8.26533e+06	6.06155e+06	1.147e+07	0.698784	-0.517081	0.0925669	0.742857	0.620731
Com_4264_neg	α-Cyano-3-hydroxycinnamic acid	C10 H7 N O3	189.042	5.984	Full match	Full match	Full match	1.0086e+06	1.59931e+06	1.07826e+06	836888	493838	337998	841244	697220	607685	550810	546659	687247	414483	192423	148467	321728	126112	2.06195	1.04401	0.0149763	0.842857	1.19221
Com_4266_neg	LPA 20:0	C23 H47 O7 P	466.306	15.644	No results	Full match	No results	70155	88858.9	79213.6	62513.7	51283.1	66055.8	1.21883e+06	68011.8	59676.1	65762.6	158150	65065.5	1.20245e+06	704837	695003	678399	358446	0.576569	-0.794435	0.182797	0.628571	1.57286
Com_433_neg	Lysope 18:1	C23 H46 N O7 P	479.301	14.312	No results	No results	Full match	9.47652e+06	1.41885e+07	1.22183e+07	1.10881e+07	7.50135e+06	7.75441e+06	2.94631e+07	1.26832e+07	1.60441e+07	1.6487e+07	1.64787e+07	1.47325e+07	2.01785e+07	2.86882e+07	2.21224e+07	2.15787e+07	2.18898e+07	0.686211	-0.543275	0.0435669	0.842857	0.69352
Com_4389_neg	OxPC (18:0-20:5+3O(2Cyc))	C46 H82 N O11 P	915.584	15.797	No results	Invalid mass	No results	83820.9	73458.6	90832.4	70894.1	55849.6	1.42412e+06	67740.9	59855.4	57511.5	76307.8	63381.7	75081.8	57013.6	138724	184952	64959.3	52995.9	3.20992	1.68254	0.418465	0.642857	0.827907
Com_4396_neg	PE (18:0/18:3)	C41 H76 N O8 P	741.532	15.558	No results	Full match	No results	216288	117119	120889	208445	167737	177817	577176	399225	253109	171173	598889	172793	659481	71780.8	76416.5	87271.4	68986.7	0.885053	-0.176164	0.830296	0.542857	0.113178
Com_43_neg	5-Methoxypsoralen	C12 H8 O4	216.039	1.384	No results	Invalid mass	No results	5.94373e+08	4.65733e+08	4.68984e+08	2.77201e+08	2.07392e+08	6.32714e+08	5.05926e+08	4.44168e+08	5.26109e+08	6.76777e+08	2.28885e+08	5.27958e+08	3.68343e+08	1.6236e+08	1.87452e+08	2.24531e+08	2.67471e+08	1.24606	0.31737	0.251193	0.657143	0.584345
Com_444_neg	D-Ribulose 5-phosphate	C5 H11 O8 P	230.018	1.173	Full match	Full match	Full match	6.4304e+06	9.89779e+06	3.69287e+06	4.82013e+06	2.46443e+06	1.05644e+07	4.38232e+06	3.68748e+06	4.48589e+06	1.24994e+07	7.77372e+06	9.29381e+06	1.48409e+07	1.23727e+07	3.17655e+06	4.82408e+07	2.33017e+06	0.508507	-0.975659	0.281704	0.614286	0.56797
Com_4529_neg	Punicic Acid	C18 H30 O2	278.224	14.479	No results	No results	Full match	179355	110734	60438.5	485580	193468	1.32651e+06	211006	156748	149741	130719	105596	84197.7	104104	90607	180413	56759.4	270373	2.75889	1.46409	0.16206	0.742857	0.951426
Com_453_neg	LPG 18:1	C24 H47 O9 P	510.296	14.089	No results	Full match	Full match	7.08964e+06	6.15295e+06	4.83391e+06	1.40933e+07	1.17274e+07	8.35995e+06	1.72132e+07	9.62342e+06	9.72134e+06	1.1199e+07	1.26731e+07	8.81801e+06	1.92683e+07	3.33293e+07	3.24717e+07	2.26719e+07	2.08191e+07	0.549535	-0.863717	0.0300612	0.8	0.847393
Com_456_neg	N-(4-chlorophenyl)-N'-cyclohexylthiourea	C13 H17 Cl N2 S	268.081	2.835	Full match	No match	No match	111478	135848	97539.8	93602.5	85107.6	87641.1	106132	124792	118791	1.84195e+06	114473	1.61987e+06	4.3523e+07	106917	90206.3	2.46498e+07	91951.3	0.0141776	-6.14024	0.0469576	0.785714	2.67346
Com_4572_neg	LPC 24:1	C32 H64 N O7 P	665.464	16.32	No results	Invalid mass	No results	652539	454673	486892	475875	340356	482652	923627	494765	483376	906576	616843	450568	1.00864e+06	612109	887975	818687	709458	0.780127	-0.358219	0.112849	0.728571	0.464333
Com_45_neg	Psicose	C6 H12 O6	180.063	1.403	No results	Full match	Full match	3.35301e+08	5.18109e+08	5.31656e+08	2.96477e+08	2.62988e+08	7.04107e+08	2.89007e+08	2.58741e+08	3.11295e+08	7.23162e+08	2.69973e+08	3.09775e+08	2.20214e+08	1.82692e+08	2.16546e+08	2.58563e+08	3.00968e+08	1.37508	0.459512	0.0994316	0.757143	0.538539
Com_4777_neg	Biocytin	C16 H28 N4 O4 S	372.18	12.132	Invalid mass	No results	No results	47621.9	49044	51110	47239.8	48076.6	1.15803e+06	37122.1	34703.7	40210.7	39904.3	39911.3	42330.6	32190.5	528341	305326	37995	30595.2	1.81584	0.860637	0.715667	0.757143	0.683136
Com_4890_neg	PC (2:0/7:0)	C17 H34 N O8 P	471.223	9.052	No results	Invalid mass	No results	210209	161498	171916	139678	89488.7	169715	192344	251028	269737	315103	279013	221653	362682	364797	292892	230170	271450	0.567149	-0.818199	0.000802625	1	0.855931
Com_489_neg	17-α-Methyltestosterone	C20 H30 O2	302.224	12.967	No results	No results	Full match	2.4166e+06	5.0106e+06	4.02141e+06	4.1237e+06	2.15132e+06	6.25303e+06	1.66614e+06	9.93787e+06	1.36281e+07	1.2411e+07	5.90747e+06	4.15915e+06	2.14589e+06	3.44911e+06	2.56944e+06	2.58328e+06	1.77184e+06	0.625522	-0.676868	0.321609	0.385714	0.803477
Com_490_neg	2-Methyl-3-hydroxybutyric acid	C5 H10 O3	118.062	1.348	Invalid mass	No results	No results	8.03821e+06	8.68227e+06	8.94785e+06	7.73889e+06	6.74257e+06	8.31789e+06	1.38305e+07	4.53692e+06	3.90032e+06	1.06007e+07	5.90062e+06	1.56367e+07	5.49225e+06	3.48442e+06	8.14017e+06	9.70877e+06	5.54737e+06	1.22001	0.286888	0.125963	0.685714	0.562927
Com_4985_neg	cholesteryl sulfate	C27 H46 O4 S	466.31	13.338	No results	No results	Full match	47659.8	70108.8	51886.9	488578	890152	66120.3	62426.4	39041.6	75288.1	50377.9	44234.3	62031.8	44059.7	41725.6	42424	62904.9	39112.6	4.77976	2.25694	0.101699	0.842857	1.43979
Com_5040_neg	Bisphenol A	C15 H16 O2	228.115	8.972	Full match	No results	No results	34658.8	94218.1	63394.7	88132.9	51694.3	41003	44357.2	24591.9	28317.8	27586.7	29376.9	36137.2	23334.5	19707.5	36665.1	33060.4	21325.3	2.12911	1.09025	0.00175362	0.971429	1.06042
Com_5072_neg	5-nitro-2-{[5-(trifluoromethyl)-4H-1,2,4-triazol-3-yl]thio}pyridine	C8 H4 F3 N5 O2 S	292.008	9.217	Invalid mass	No results	No results	223883	1.06225e+06	411781	831486	453936	545095	418598	126905	409101	621691	657952	374660	409299	286044	327484	342354	280225	1.47003	0.555843	0.159479	0.757143	0.549137
Com_507_neg	L-Glutamine	C5 H10 N2 O3	146.068	1.403	No results	Invalid mass	No results	3.49671e+07	4.34813e+07	4.8044e+07	3.95853e+07	4.2405e+07	3.97174e+07	2.72543e+07	1.79067e+07	1.76388e+07	2.08176e+07	2.8767e+07	1.97009e+07	1.49985e+07	1.17867e+07	1.93465e+07	1.48037e+07	3.10989e+07	1.99886	0.999177	1.79979e-05	0.971429	1.07447
Com_50_neg	8Z,11Z,14Z-Eicosatrienoic acid	C20 H34 O2	306.256	14.288	Full match	No results	Full match	3.21609e+08	2.49119e+08	2.52524e+08	1.66098e+08	1.81346e+08	2.33582e+08	2.01948e+08	4.88396e+08	3.38109e+08	3.83317e+08	4.12051e+08	3.61936e+08	3.27501e+08	9.98084e+07	4.49497e+08	4.82371e+08	4.72514e+08	0.601391	-0.733624	0.0183438	0.9	0.746107
Com_5105_neg	Ascorbyl palmitate	C22 H38 O7	414.262	11.69	Full match	No results	No results	538913	75734.4	58831.9	180129	40668.3	36210.6	30629.7	30074.6	37409.1	36925.1	37089.9	36344.8	28759.8	24210.1	28158.5	33820.2	26601.9	4.29884	2.10395	0.0569001	0.871429	1.39477
Com_5129_neg	Naringenin	C15 H12 O5	272.068	8.77	Full match	No results	No results	229426	222415	247585	279567	182520	191149	184328	194524	198707	140299	229115	267463	136751	156091	127055	219755	131178	1.2192	0.285932	0.0531453	0.728571	0.324424
Com_516_neg	Hydrocinnamic acid	C9 H10 O2	150.067	7.383	Invalid mass	No results	No results	5.2427e+06	2.18393e+07	2.15846e+07	2.32199e+07	2.11815e+07	1.32581e+07	8.77371e+06	3.01376e+07	3.50754e+07	3.23217e+07	4.45389e+07	2.09553e+07	2.76004e+07	1.88214e+07	1.80077e+07	1.85109e+07	2.21304e+07	0.613311	-0.70531	0.0445082	0.757143	1.31709
Com_522_neg	PAF C-16	C26 H54 N O7 P	523.364	15.197	No results	No results	Full match	2.95408e+07	2.06677e+07	2.64534e+07	1.77394e+07	1.45118e+07	2.46563e+07	3.38426e+07	1.86586e+07	2.60466e+07	3.19821e+07	2.12288e+07	2.55777e+07	3.66148e+07	1.78083e+07	1.94422e+07	2.433e+07	1.41861e+07	1.01392	0.0199508	0.922993	0.528571	0.325804
Com_5275_neg	Neopterin	C9 H11 N5 O4	253.08	10.967	Full match	No results	Full match	184603	186482	87432.7	226915	231483	838976	77175.6	77378.5	83599.8	238094	79183.4	188685	79417.2	107809	138395	106467	60532.5	2.25833	1.17525	0.0986496	0.714286	0.888285
Com_530_neg	Maleic acid	C4 H4 O4	116.01	1.191	Invalid mass	Invalid mass	No results	1.93566e+07	3.05426e+07	3.67596e+07	4.11119e+07	4.03268e+07	1.68247e+07	1.83267e+07	2.02369e+07	2.7312e+07	1.41352e+07	2.42763e+07	2.28062e+07	1.61462e+07	1.57961e+07	1.47545e+07	2.48074e+07	1.0904e+07	1.5188	0.602928	0.0485692	0.785714	0.622497
Com_5311_neg	8,15-Dihete	C20 H32 O4	336.23	10.993	No results	No results	Full match	845631	447344	292309	370612	436986	338288	71196.1	661850	764047	597802	710158	473766	637919	166830	175260	255257	176454	0.866655	-0.20647	0.636801	0.571429	0.97873
Com_531_neg	LPI 20:3	C29 H51 O12 P	622.312	13.997	No results	Full match	No results	5.72156e+06	5.6817e+06	7.47626e+06	7.62559e+06	6.53593e+06	5.48262e+06	6.53265e+06	2.86496e+07	1.73808e+07	2.5956e+07	3.20429e+07	2.71756e+07	3.07536e+07	1.07881e+07	1.02114e+07	3.27891e+07	8.98505e+06	0.286413	-1.80383	4.05679e-05	1	1.97106
Com_5328_neg	2-Mercaptobenzothiazole	C7 H5 N S2	166.985	9.477	Invalid mass	No results	No results	481043	126836	206347	238961	63155.7	813000	142285	62442.6	56012.8	40045.6	55715.8	49268	48968.9	26046.8	67945	68851.1	20275.4	5.97182	2.57817	0.00226468	0.971429	2.57204
Com_532_neg	LPI 18:1	C27 H51 O12 P	598.312	14.06	No results	Full match	No results	4.34525e+06	4.88695e+06	4.66169e+06	6.51124e+06	6.31955e+06	6.67219e+06	1.02236e+07	8.40357e+06	9.3326e+06	8.71991e+06	9.4964e+06	7.50087e+06	1.30461e+07	2.96335e+07	1.71943e+07	1.32454e+07	1.04414e+07	0.490615	-1.02734	0.00153792	0.928571	0.976014
Com_543_neg	Taurochenodeoxycholic acid	C26 H45 N O6 S	499.297	11.717	Full match	No results	Full match	4.86589e+07	4.48431e+07	2.41498e+07	7.23051e+06	4.34132e+06	7.12671e+06	7.00512e+06	4.75941e+06	8.08844e+06	3.02388e+06	6.91416e+06	6.96926e+06	4.26624e+06	4.19248e+06	4.04584e+06	4.00495e+06	3.51642e+06	4.11388	2.0405	0.0315289	0.9	1.76145
Com_5444_neg	Taurocholic Acid	C26 H45 N O7 S	515.292	0.523	No results	No results	Full match	1359.14	3184.42	4393.14	2026.5	3162.07	1156.14	1850.04	42554.4	1265.86	6139.01	43467.8	46651.4	4235.51	1911.32	3327.38	20202.4	3064.56	0.141613	-2.81997	0.0189299	0.785714	2.45855
Com_546_neg	2-Hydroxycaproic acid	C6 H12 O3	132.077	3.335	Invalid mass	Invalid mass	No results	2.28112e+07	1.87204e+07	1.23616e+07	1.52292e+07	1.39199e+07	1.03132e+07	1.83423e+07	7.56746e+06	8.50156e+06	9.95758e+06	1.89661e+07	1.02514e+07	1.09517e+07	8.14268e+06	1.80946e+07	1.72609e+07	1.81399e+07	1.24825	0.319903	0.12605	0.728571	0.431855
Com_550_neg	LPI 18:2	C27 H49 O12 P	596.296	13.787	No results	Full match	No results	1.26562e+07	1.35051e+07	1.44255e+07	1.58928e+07	1.23395e+07	1.34582e+07	2.0762e+07	2.17862e+07	1.94409e+07	2.49743e+07	2.38763e+07	2.40286e+07	1.95298e+07	1.82325e+07	1.64307e+07	2.27596e+07	1.82786e+07	0.703166	-0.508064	0.00104941	0.928571	0.556863
Com_5563_neg	22(S)-Hydroxycholesterol	C27 H46 O2	402.35	16.114	No results	No results	Full match	69418.9	116950	211917	57288.7	120375	64219.3	231069	170759	432910	79150.1	274127	71330.9	519140	204360	54985.5	195803	297827	0.54105	-0.886167	0.13153	0.7	0.764588
Com_5586_neg	Equol	C15 H14 O3	242.094	9.096	Full match	No results	Full match	96214.4	652411	361287	628772	403833	212830	218447	335859	502352	533212	501542	530175	148752	156954	150605	151395	188641	1.1492	0.200629	0.715851	0.6	0.790101
Com_5644_neg	Norethisterone	C20 H26 O2	298.193	13.508	No results	No results	Full match	182611	189650	217768	190871	168054	162631	197095	185826	255946	492826	218561	404031	409295	255373	298162	353714	173759	0.61347	-0.704935	0.00345817	0.871429	0.672298
Com_574_neg	PC (2:0/16:1)	C26 H50 N O8 P	595.349	13.186	No results	Invalid mass	No results	586427	890364	631047	823418	547854	2.16918e+06	822148	1.07205e+06	1.15443e+06	1.14442e+06	1.26611e+06	1.12973e+06	1.25672e+06	1.23661e+07	1.11552e+07	1.56532e+06	1.24466e+06	0.277127	-1.85138	0.0310676	0.885714	1.23149
Com_579_neg	Erucic acid	C22 H42 O2	338.318	15.132	Full match	No results	No results	8.31981e+06	5.68074e+06	6.89478e+06	8.33738e+06	6.80851e+06	7.78238e+06	9.68664e+06	6.64897e+06	6.86407e+06	8.9583e+06	9.41492e+06	1.07917e+07	1.30464e+07	2.66803e+07	2.16158e+07	2.30614e+07	1.43879e+07	0.54035	-0.888034	0.010906	0.814286	0.752667
Com_5956_neg	Orotic Acid	C5 H4 N2 O4	156.017	0.52	No results	No results	Full match	977.035	98937	1063.2	5148.06	9508.81	853.912	16288.8	923.543	3407.48	229492	1061.98	870.01	1626.43	69892.8	24993.4	57214.8	1291.38	0.485398	-1.04276	0.771112	0.457143	0.682336
Com_599_neg	Glutaconic acid	C5 H6 O4	130.026	1.233	Invalid mass	Invalid mass	No results	2.48773e+07	8.4382e+06	2.67384e+07	1.11804e+07	1.17111e+07	1.0859e+07	3.80286e+06	3.25307e+07	1.83667e+07	1.15008e+07	3.32065e+07	5.56468e+06	8.99717e+06	2.48158e+06	2.90614e+06	5.99421e+06	1.81755e+06	1.13029	0.176689	0.347335	0.614286	0.758803
Com_602_neg	LPI 16:0	C25 H49 O12 P	572.296	13.94	No results	Full match	No results	1.78434e+06	3.09786e+06	2.88072e+06	2.43056e+06	2.13163e+06	6.0726e+06	4.98035e+06	3.43654e+06	4.36831e+06	5.06247e+06	4.19743e+06	3.34861e+06	4.70787e+06	2.54327e+07	1.08763e+07	4.56936e+06	4.06578e+06	0.476658	-1.06897	0.0388776	0.785714	0.87626
Com_628_neg	Adenosine5-phosphosulfate	C10 H15 N5 O10 P S	428.026	1.454	No results	No results	Full match	3.50343e+07	3.87445e+07	4.38291e+07	3.02276e+07	3.00517e+07	3.64644e+07	2.99918e+07	2.08641e+07	2.50191e+07	2.71724e+07	2.60125e+07	2.2443e+07	1.86185e+07	1.52934e+07	1.6104e+07	2.47622e+07	2.07589e+07	1.60822	0.685469	3.98068e-05	1	0.751055
Com_629_neg	4-Methylphenol	C7 H8 O	108.056	7.668	Invalid mass	No results	No results	1.20939e+07	1.1876e+07	1.77539e+07	1.65054e+07	2.83569e+07	5.17656e+06	1.51894e+07	1.20763e+07	1.22956e+07	1.11387e+07	1.43734e+07	1.25987e+07	1.91655e+07	2.36408e+07	1.82165e+07	1.14521e+07	1.60458e+07	1.01182	0.0169563	0.778781	0.5	0.179041
Com_62_neg	LPC 16:0	C24 H50 N O7 P	555.354	14.582	No results	Invalid mass	No results	4.01439e+08	4.52106e+08	4.40715e+08	4.28456e+08	3.58338e+08	3.41828e+08	3.94774e+08	3.81281e+08	4.02783e+08	3.86038e+08	3.88032e+08	2.54153e+08	3.30891e+08	3.88051e+08	2.64292e+08	3.69097e+08	2.38848e+08	1.18268	0.242065	0.0309986	0.8	0.283613
Com_649_neg	Caprylic acid	C8 H16 O2	144.114	10.628	Invalid mass	No results	No results	1.8127e+07	1.93147e+07	2.13053e+07	1.95746e+07	1.37076e+07	1.03205e+07	1.09702e+07	1.5083e+07	1.04537e+07	1.32141e+07	1.38746e+07	1.21678e+07	1.01144e+07	7.58883e+06	8.55281e+06	1.6253e+07	1.10947e+07	1.36731	0.451341	0.0471858	0.771429	0.442772
Com_658_neg	LPC 20:2	C28 H54 N O7 P	607.385	14.98	No results	Invalid mass	No results	1.01442e+07	1.01213e+07	8.18622e+06	8.30128e+06	7.95635e+06	5.24821e+06	1.15878e+07	1.32252e+07	9.6494e+06	2.26048e+07	1.86657e+07	2.13501e+07	2.69603e+07	1.37497e+07	1.42172e+07	2.24775e+07	1.15466e+07	0.504005	-0.98849	0.000381031	0.942857	1.01808
Com_659_neg	Lignoceric acid	C24 H48 O2	368.365	15.781	Full match	No results	No results	1.54043e+07	1.57829e+07	1.56776e+07	1.63448e+07	1.2843e+07	1.74515e+07	2.43966e+07	1.04707e+07	1.38591e+07	2.00928e+07	1.71127e+07	2.2769e+07	2.61996e+07	1.62862e+07	1.93041e+07	2.34713e+07	1.24829e+07	0.925192	-0.112176	0.636841	0.585714	0.195693
Com_665_neg	Calcitriol	C27 H44 O3	416.329	13.852	Full match	No results	No results	2.36015e+06	2.25386e+06	2.52662e+06	2.86843e+06	2.82118e+06	2.27838e+06	5.73252e+06	742125	1.08283e+06	935902	1.95377e+06	1.80507e+06	3.30856e+06	5.0349e+06	4.25853e+06	2.81869e+06	4.54176e+06	1.12427	0.168987	0.323476	0.6	0.753628
Com_671_neg	PC (16:0/18:2)	C42 H80 N O8 P	803.568	16.214	No results	Invalid mass	No results	9.25629e+06	6.59961e+06	1.18891e+07	8.93012e+06	4.48025e+06	6.60164e+06	3.43691e+06	1.64596e+07	1.39633e+07	1.48102e+07	1.30556e+07	1.08434e+07	2.00032e+07	2.08603e+07	1.82084e+07	2.81931e+07	1.42853e+07	0.428481	-1.2227	0.000876055	0.985714	1.42149
Com_672_neg	cis-Aconitic acid	C6 H6 O6	174.015	1.091	Invalid mass	Invalid mass	No results	1.83557e+07	1.94174e+07	1.514e+07	1.05537e+07	9.10562e+06	1.0733e+07	9.75718e+06	2.76664e+07	1.31102e+07	1.73286e+07	1.43852e+07	1.75531e+07	1.47832e+07	1.01151e+07	8.36886e+06	1.23015e+07	6.63806e+06	0.934598	-0.0975825	0.835518	0.5	0.0747409
Com_681_neg	Hexadecanedioic acid	C16 H30 O4	286.214	11.341	Full match	No results	No results	8.53774e+06	1.03783e+07	9.55931e+06	2.61823e+07	2.88211e+07	9.21531e+06	4.99091e+06	6.71252e+06	7.86675e+06	6.17376e+06	7.05695e+06	9.05751e+06	6.02573e+06	6.24441e+06	7.00773e+06	8.26744e+06	7.01678e+06	1.95367	0.966188	0.0829123	0.842857	0.849773
Com_68_neg	LPE 22:6	C27 H44 N O7 P	525.285	14.345	No results	Full match	No results	2.16158e+08	2.2122e+08	1.87407e+08	1.91446e+08	1.55803e+08	1.33975e+08	3.5494e+08	2.99517e+08	3.67229e+08	2.78745e+08	3.10373e+08	2.64064e+08	4.28598e+08	1.69824e+08	2.21767e+08	3.11047e+08	2.82203e+08	0.711492	-0.49108	0.0286401	0.828571	0.528019
Com_692_neg	2-Hydroxy-1,4-naphthoquinone	C10 H6 O3	174.033	1.233	Invalid mass	No results	No results	7.26489e+06	8.2083e+06	7.39078e+06	1.06754e+07	4.68424e+06	6.23708e+06	6.12887e+06	2.24504e+06	1.29105e+07	9.76006e+06	3.02313e+07	3.36407e+06	3.2792e+06	4.32516e+06	3.95755e+06	6.18921e+06	1.79977e+06	0.925814	-0.111205	0.356284	0.685714	0.501042
Com_6_neg	Cholic acid	C24 H40 O5	408.287	11.261	Full match	No results	Full match	3.5103e+07	2.87263e+08	6.53682e+07	4.41708e+09	6.98158e+09	8.51538e+07	5.1108e+07	6.01347e+06	2.51305e+07	4.55789e+06	9.15773e+07	2.10543e+07	1.88765e+07	7.51248e+07	5.3122e+07	1.06698e+08	4.33911e+07	38.2281	5.25656	0.0392415	0.8	3.31706
Com_713_neg	OxPC (16:0-18:2+2O)	C42 H80 N O10 P	849.574	15.504	No results	Invalid mass	No results	114822	116738	137545	112107	91390.4	1.93366e+07	189842	98786.2	108670	104376	112173	100573	139572	1.07709e+07	5.01029e+06	104551	83163	1.72625	0.787645	0.972591	0.657143	1.26663
Com_71_neg	cis-5,8,11,14,17-Eicosapentaenoic acid	C20 H30 O2	302.224	13.785	Full match	No results	Full match	1.17088e+08	1.26973e+08	1.10667e+08	9.08407e+07	8.31653e+07	1.32017e+08	2.91579e+08	1.77299e+08	1.64683e+08	2.03495e+08	1.6829e+08	1.71078e+08	2.65696e+08	2.15313e+08	2.46871e+08	2.57407e+08	2.20767e+08	0.650664	-0.620015	0.0174181	0.857143	0.754555
Com_739_neg	FAHFA (16:0/18:2)	C34 H62 O4	534.463	14.249	No results	Full match	No results	8.19547e+06	5.70478e+06	6.61886e+06	5.73166e+06	4.57061e+06	9.03129e+06	9.16816e+06	1.00018e+07	8.47246e+06	8.50011e+06	8.54492e+06	8.96782e+06	7.92139e+06	1.07931e+07	7.2204e+06	7.64606e+06	8.98377e+06	0.804461	-0.313906	0.056325	0.728571	0.367017
Com_73_neg	LPA 16:0	C19 H39 O7 P	410.243	14.72	No results	Full match	Full match	3.98243e+08	4.44773e+08	5.32429e+08	3.79936e+08	3.38878e+08	4.23903e+08	4.38044e+08	3.7868e+08	4.45406e+08	4.22482e+08	4.1953e+08	4.09721e+08	3.63374e+08	3.30545e+08	1.03316e+08	3.68759e+08	3.01952e+08	1.19171	0.253038	0.144338	0.742857	0.347748
Com_759_neg	FAHFA (20:4/22:3)	C42 H68 O4	636.515	14.051	No results	Invalid mass	No results	1.04847e+07	1.00881e+07	1.27557e+07	8.358e+06	6.6754e+06	1.22179e+07	7.74828e+06	1.15067e+07	1.51213e+07	1.45321e+07	9.85193e+06	8.88282e+06	1.85652e+07	9.60187e+06	8.80946e+06	1.31427e+07	1.06153e+07	0.809186	-0.305457	0.110881	0.714286	0.3038
Com_773_neg	FAHFA (22:6/22:3)	C44 H68 O4	660.515	14.001	No results	Invalid mass	No results	8.89522e+06	6.46218e+06	7.17185e+06	5.8122e+06	6.77249e+06	7.13876e+06	6.28325e+06	5.0764e+06	6.16962e+06	4.8878e+06	4.96003e+06	4.69421e+06	1.02472e+07	3.74851e+06	5.18755e+06	6.70591e+06	6.41994e+06	1.19347	0.25516	0.06035	0.814286	0.360626
Com_807_neg	LPS 20:4	C26 H44 N O9 P	545.275	13.785	No results	Full match	No results	5.63915e+06	4.42609e+06	4.57166e+06	3.10395e+06	4.01988e+06	7.72387e+06	2.3148e+06	6.07328e+06	7.10928e+06	6.58528e+06	5.39576e+06	7.97797e+06	3.82269e+06	2.97584e+06	3.03131e+06	3.13736e+06	1.78679e+06	0.948474	-0.0763191	0.932271	0.514286	0.294383
Com_808_neg	FAHFA (18:1/20:3)	C38 H66 O4	586.494	14.374	No results	Full match	No results	4.16283e+06	1.93077e+06	2.28381e+06	2.98364e+06	2.66034e+06	4.61207e+06	4.66357e+06	5.46245e+06	4.29761e+06	4.23422e+06	4.82273e+06	4.00001e+06	3.50164e+06	6.30151e+06	4.8757e+06	4.18649e+06	6.25075e+06	0.694332	-0.526303	0.024755	0.828571	0.58513
Com_814_neg	Ginkgoic acid	C22 H34 O3	346.251	13.339	No results	No results	Full match	2.18177e+06	2.84406e+06	2.29512e+06	2.44568e+06	2.33046e+06	2.48199e+06	2.14125e+06	2.40169e+06	2.79355e+06	2.83916e+06	2.8968e+06	1.86861e+06	2.56322e+06	4.39342e+06	3.29273e+06	4.69795e+06	3.15391e+06	0.772991	-0.371477	0.031187	0.814286	0.349058
Com_816_neg	OxPC (16:0-18:2+1O)	C42 H80 N O9 P	833.579	15.996	No results	Invalid mass	No results	204675	328850	188523	157599	273894	9.7144e+06	202196	1.05715e+06	644885	190042	505355	361143	618005	1.03538e+07	2.28471e+06	870604	522688	0.908439	-0.138538	0.25013	0.814286	1.15616
Com_821_neg	L-Ascorbic acid 2-sulfate	C6 H8 O9 S	255.989	1.182	Full match	No results	No results	2.73962e+07	2.30922e+07	2.0331e+07	1.06263e+07	1.09992e+07	1.52168e+07	8.51769e+06	1.30878e+07	1.14111e+07	1.45037e+07	1.1054e+07	1.10059e+07	5.96567e+06	4.17176e+06	5.81303e+06	1.19429e+07	2.95447e+06	1.80578	0.852625	0.020529	0.742857	0.946852
Com_864_neg	LPS 22:6	C28 H44 N O9 P	569.275	13.768	No results	Full match	Full match	5.57516e+06	5.39965e+06	5.33893e+06	5.32829e+06	5.31123e+06	7.05349e+06	5.63592e+06	6.47033e+06	6.88528e+06	6.35639e+06	6.98042e+06	4.95217e+06	4.94184e+06	3.42084e+06	3.36927e+06	3.56574e+06	3.19689e+06	1.1295	0.175689	0.161864	0.657143	0.240263
Com_865_neg	16-Hydroxyhexadecanoic acid	C16 H32 O3	272.235	12.755	Full match	No results	No results	1.79237e+07	1.56829e+07	1.95446e+07	1.55762e+07	1.34375e+07	1.82872e+07	1.44076e+07	1.39224e+07	1.50482e+07	1.49924e+07	1.43679e+07	1.56013e+07	1.17411e+07	1.38414e+07	1.41834e+07	1.66411e+07	1.5941e+07	1.12172	0.165709	0.0929906	0.728571	0.191674
Com_874_neg	LPG 18:2	C24 H45 O9 P	508.28	13.826	No results	Full match	No results	7.65093e+06	5.66742e+06	7.03536e+06	9.06522e+06	7.74568e+06	4.91202e+06	1.42015e+07	7.24416e+06	6.66727e+06	5.62909e+06	7.36034e+06	7.24725e+06	9.73969e+06	1.4212e+07	1.61454e+07	8.0418e+06	1.28967e+07	0.844655	-0.243566	0.360582	0.614286	0.311975
Com_88_neg	2-Hydroxy-2-methyl-3-buten-1-yl beta-D-glucopyranoside	C11 H20 O7	264.121	5.774	Full match	No results	No results	2.20371e+07	1.52865e+07	2.10002e+07	1.67636e+07	1.99171e+07	1.89318e+07	8.13757e+06	2.12687e+07	1.63273e+07	1.44053e+07	1.39195e+07	6.33352e+07	5.55174e+07	5.02307e+06	4.59258e+06	2.90097e+07	2.32992e+06	0.77257	-0.372262	0.689186	0.557143	0.43648
Com_8_neg	Arachidonic acid	C20 H32 O2	304.24	14.049	Full match	No results	Full match	1.83944e+09	1.57984e+09	1.95265e+09	1.33232e+09	1.13141e+09	2.21732e+09	1.38258e+09	2.25291e+09	2.38649e+09	2.18061e+09	1.572e+09	1.46295e+09	2.45289e+09	4.41137e+08	1.52805e+09	2.11641e+09	1.81122e+09	0.897381	-0.156207	0.79984	0.657143	0.0888114
Com_910_neg	Nervonic acid	C24 H46 O2	366.35	15.474	Full match	No results	No results	8.24938e+06	5.59602e+06	6.57478e+06	6.69625e+06	5.45362e+06	6.65665e+06	1.31379e+07	4.25572e+06	4.2573e+06	6.61487e+06	7.46311e+06	9.01918e+06	1.32004e+07	1.40929e+07	1.49163e+07	1.45854e+07	9.94998e+06	0.760576	-0.394836	0.263595	0.685714	0.486389
Com_922_neg	Citraconic acid	C5 H6 O4	130.023	1.288	No results	Invalid mass	No results	1.5336e+07	1.08122e+07	1.53882e+07	1.08159e+07	1.11343e+07	1.01484e+07	1.07829e+07	1.04663e+07	1.16555e+07	1.03206e+07	9.47645e+06	1.18381e+07	9.83801e+06	1.01941e+07	1.24057e+07	1.22305e+07	9.0357e+06	1.12224	0.166383	0.190301	0.671429	0.199389
Com_933_neg	LPG 16:1	C22 H43 O9 P	482.265	13.659	No results	Full match	No results	255643	371880	296460	537339	357065	142783	3.0233e+06	978207	717753	1.05807e+06	870598	629498	2.64524e+06	5.49313e+06	9.21651e+06	3.77361e+06	3.25682e+06	0.248632	-2.00792	0.00667632	0.914286	2.21511
Com_945_neg	Thromboxane B2	C20 H34 O6	370.235	10.791	No results	Full match	Full match	1.79591e+06	2.9971e+06	2.46035e+06	2.29408e+06	1.33818e+06	4.16861e+06	1.06597e+06	6.7215e+06	1.1411e+07	9.20862e+06	4.90986e+06	2.88818e+06	679023	1.43914e+06	1.67017e+06	767204	762519	0.569215	-0.812955	0.657309	0.471429	0.763414
Com_980_neg	4-Oxoproline	C5 H7 N O3	129.041	1.19	Invalid mass	No results	No results	1.10894e+07	1.05669e+07	1.18846e+07	7.94099e+06	8.02315e+06	8.97054e+06	6.35691e+06	1.15869e+07	7.11042e+06	8.71651e+06	6.05652e+06	8.23492e+06	6.22754e+06	9.21559e+06	9.97053e+06	5.52613e+06	8.89569e+06	1.13585	0.183769	0.262186	0.657143	0.241592
Com_99_neg	Oleoyl-L-α-lysophosphatidic acid	C21 H41 O7 P	436.259	14.83	Full match	Full match	Full match	2.53142e+08	2.69011e+08	2.53397e+08	2.16662e+08	1.80998e+08	1.85799e+08	2.71384e+08	2.32452e+08	2.58408e+08	2.86997e+08	2.75442e+08	2.75879e+08	2.70772e+08	2.2511e+08	2.63149e+08	3.34485e+08	2.06528e+08	0.885863	-0.174844	0.136941	0.742857	0.183801

## Sheet: Group
#SampleID	Group
neg.F100.3	Pb
neg.F100.4	Pb
neg.F100.5	Pb
neg.F100.6	Pb
neg.F100.7	Pb
neg.F100.8	Pb
neg.M100.7	Pb
neg.F0.4	Control
neg.F0.5	Control
neg.F0.6	Control
neg.F0.7	Control
neg.F0.8	Control
neg.M0.4	Control
neg.M0.5	Control
neg.M0.6	Control
neg.M0.7	Control
neg.M0.8	Control
