# Supplementary material for: Lactobacillus casei SYF-08 Protects Against Pb-Induced Injury in Young Mice by Regulating Bile Acid Metabolism and Increasing Pb Excretion
Source: Front Nutr. 2022 Jun 28;9:914323. doi: 10.3389/fnut.2022.914323 (PMC9278719; doi:10.3389/fnut.2022.914323)
Supplement: Supplementary file 2 [file Data_Sheet_2.ZIP › Original Data/Figure.6/pos.xlsx]

## Sheet: Pb100.vs.control_pos
ID	Name_des	Formula	Molecular Weight	RT [min]	mzCloud_Results	mzVault_Results	MassList_Results	pos_F100_3	pos_F100_4	pos_F100_5	pos_F100_6	pos_F100_7	pos_F100_8	pos_M100_7	pos_F0_4	pos_F0_5	pos_F0_6	pos_F0_7	pos_F0_8	pos_M0_4	pos_M0_5	pos_M0_6	pos_M0_7	pos_M0_8	FC	log2FC	Pvalue	ROC	VIP
Com_10014_pos	L-Tryptophan	C11 H12 N2 O2	204.09	1.607	No results	No results	Full match	5.88014e+06	4.9356e+06	1.00539e+07	4.75006e+06	4.06487e+06	6.86026e+06	5.47926e+06	2.7199e+06	2.87557e+06	4.00565e+06	3.30317e+06	3.81276e+06	2.46195e+06	1.33502e+06	1.18681e+06	2.47944e+06	2.99398e+06	2.20924	1.14355	0.000236514	1	1.52612
Com_10035_pos	Estriol	C18 H24 O3	288.173	12.666	No results	No results	Full match	3.18742e+06	4.26415e+06	3.10563e+06	3.94514e+06	3.89684e+06	3.45321e+06	2.68368e+06	2.54183e+06	4.4592e+06	2.19023e+06	5.32232e+06	4.32791e+06	2.92002e+06	6.36879e+06	4.66537e+06	9.16819e+06	3.97667e+06	0.762976	-0.39029	0.209318	0.7	0.429849
Com_10060_pos	Isobutyric acid	C4 H8 O2	88.0524	0.128	Full match	No results	No results	8.5276e+06	567272	9.48272e+06	466187	6.08742e+06	9.26095e+06	9.33463e+06	8.74619e+06	9.47907e+06	9.79256e+06	572775	8.74234e+06	9.36121e+06	8.92818e+06	8.78017e+06	222297	508190	0.959066	-0.0602979	0.93397	0.542857	1.2673
Com_10066_pos	Gly-Phe	C11 H14 N2 O3	222.1	1.608	No results	No results	Full match	5.14794e+06	4.31458e+06	9.92967e+06	4.26207e+06	3.58392e+06	6.95414e+06	4.74889e+06	2.65063e+06	2.41935e+06	3.84612e+06	2.83671e+06	3.26695e+06	2.16501e+06	1.69067e+06	1.34203e+06	2.54165e+06	2.65294e+06	2.18913	1.13036	0.000517159	0.985714	1.44319
Com_1008_pos	Cuminaldehyde	C10 H12 O	148.089	13.17	Full match	No results	No results	6.49945e+06	7.79425e+06	6.60444e+06	1.03888e+07	9.15568e+06	6.18374e+06	6.23388e+06	6.09685e+06	8.50099e+06	8.29678e+06	9.90187e+06	2.9784e+08	6.72706e+06	1.08036e+07	9.35091e+06	9.7676e+06	9.04376e+06	0.200661	-2.31717	0.201449	0.728571	1.0274
Com_1009_pos	Creatinine	C4 H7 N3 O	113.059	1.355	Full match	No results	Full match	2.13547e+08	2.29595e+08	1.95347e+08	1.24367e+08	1.1425e+08	2.14685e+08	1.53366e+08	1.15212e+08	1.21577e+08	1.29387e+08	1.19993e+08	1.1539e+08	1.93463e+08	1.60459e+08	1.56008e+08	1.14855e+08	1.39386e+08	1.30245	0.381227	0.0709868	0.742857	0.534613
Com_10115_pos	Methylhippuric acid	C10 H11 N O3	193.074	11.456	Full match	No results	Full match	1.028e+06	1.51945e+06	988350	723221	877630	2.17624e+06	1.02411e+06	760483	1.09446e+06	1.02535e+06	1.11084e+06	1.78887e+06	874768	4.33238e+06	3.16654e+06	949601	937146	0.742499	-0.429539	0.454818	0.571429	0.470212
Com_10117_pos	4-Hydroxyretinoic Acid	C20 H28 O3	316.203	11.098	No results	No results	Full match	1.42419e+06	1.35946e+06	1.44459e+06	370941	933120	1.21112e+06	1.23659e+06	1.27945e+06	1.60853e+06	1.35832e+06	1.46786e+06	1.42044e+06	1.71627e+06	1.60888e+06	689855	1.51512e+06	1.52965e+06	0.803136	-0.316284	0.210457	0.8	0.505595
Com_1016_pos	Pipecolinic Acid	C6 H11 N O2	129.079	1.416	No results	No results	Full match	1.21665e+08	1.06843e+08	1.23985e+08	5.66271e+07	7.48647e+07	8.07624e+07	2.09938e+08	1.27227e+08	7.83399e+07	1.87849e+08	1.00626e+08	9.59414e+07	1.35762e+08	2.04861e+08	2.80611e+08	1.66768e+08	1.54063e+08	0.722361	-0.469208	0.120078	0.728571	0.780682
Com_10170_pos	N-{4-[4-(2-methoxyphenyl)piperazino]butyl}-2-furamide	C20 H27 N3 O3	335.218	12.496	Invalid mass	No results	No results	1.90613e+06	1.52641e+06	1.89445e+06	2.18972e+06	2.11632e+06	1.94153e+06	3.18928e+06	5.22996e+06	4.10094e+06	3.66854e+06	4.03206e+06	5.59899e+06	2.2765e+06	4.26418e+06	3.97539e+06	2.9912e+06	2.63469e+06	0.543974	-0.878391	0.000236095	0.957143	1.10588
Com_10173_pos	7α-Hydroxytestosterone	C19 H28 O3	304.203	13.448	Full match	No results	Full match	925695	755560	616459	725073	608083	966938	1.1393e+06	770128	641645	593933	499072	528657	859376	921014	934141	1.10415e+06	1.05926e+06	1.03596	0.0509694	0.71802	0.442857	0.307896
Com_101_pos	Creatine	C4 H9 N3 O2	131.069	1.376	Full match	Full match	Full match	2.04251e+09	1.47051e+09	1.50696e+09	1.37246e+09	1.05714e+09	1.1452e+09	1.48196e+09	1.90763e+09	1.36848e+09	1.31402e+09	1.65301e+09	1.36805e+09	2.97987e+09	2.4909e+09	3.34694e+09	1.87355e+09	2.55668e+09	0.690123	-0.535074	0.023696	0.742857	0.628347
Com_1024_pos	DL-Stachydrine	C7 H13 N O2	143.095	1.399	Full match	No results	No results	1.89199e+08	2.1141e+08	2.43511e+08	1.96872e+08	1.32358e+08	1.94714e+08	1.98573e+08	1.98393e+08	1.93463e+08	2.58151e+08	2.50962e+08	2.5337e+08	1.86117e+08	2.01841e+08	2.71751e+08	1.88193e+08	1.80437e+08	0.894469	-0.160897	0.213291	0.6	0.225386
Com_10268_pos	Carvone	C10 H14 O	150.104	0.562	Full match	Full match	No results	8.08243e+06	7.74464e+06	7.79594e+06	5.36957e+06	4.57011e+06	7.96442e+06	7.0974e+06	7.78127e+06	8.36418e+06	8.40004e+06	7.90225e+06	6.41592e+06	5.78436e+06	6.69883e+06	6.46313e+06	6.37507e+06	1.00512e+07	0.93571	-0.0958672	0.482931	0.428571	0.144356
Com_102_pos	Dl-3-Hydroxynorvaline	C5 H11 N O3	133.074	1.54	No results	No results	Full match	8.64062e+08	1.86917e+09	1.713e+09	1.26883e+09	2.61346e+09	1.67735e+09	1.67193e+09	1.23816e+09	1.05709e+09	1.95323e+09	1.85351e+09	1.66144e+09	1.94505e+09	1.55285e+09	4.54896e+09	1.22882e+09	2.29653e+09	0.862789	-0.212921	0.565379	0.528571	0.203146
Com_10332_pos	1,2,3-Trihydroxybenzene	C6 H6 O3	126.032	0.148	No results	No results	Full match	7.00161e+06	6.22645e+06	7.2678e+06	4.4491e+06	3.66257e+06	5.62032e+06	6.11633e+06	8.83352e+06	8.98695e+06	9.41134e+06	8.17459e+06	7.42749e+06	7.1208e+06	8.74946e+06	8.14127e+06	5.361e+06	8.66568e+06	0.712663	-0.488708	0.00864721	0.914286	0.652087
Com_10343_pos	N1-(4-methylidene-3-thia-1-azaspiro[4.5]dec-2-yliden)-2-chloroaniline	C15 H17 Cl N2 S	292.077	11.602	Invalid mass	No results	No results	658873	620544	653098	522939	485339	616067	634796	716361	743958	721846	729623	684905	871348	845245	9.3579e+06	738956	784190	0.369764	-1.43532	0.0852632	1	0.947576
Com_1035_pos	2-acetamido-3-(4-methoxyphenyl)propanoic acid	C12 H15 N O4	237.1	9.538	Full match	No results	Full match	1.59797e+08	1.30082e+08	1.34339e+08	9.42238e+07	5.96045e+07	8.39546e+07	1.27954e+08	1.64367e+08	1.45516e+08	1.01254e+08	7.24497e+07	1.76104e+08	1.36353e+08	8.5462e+07	1.16732e+08	4.82341e+07	8.72272e+07	0.995419	-0.00662485	0.924615	0.471429	0.247418
Com_10383_pos	N1-(4-fluorophenyl)-2-[(4-methylphenyl)thio]acetamide	C15 H14 F N O S	275.077	7.562	Full match	No results	No results	4.09626e+06	5.02605e+06	4.76692e+06	2.43027e+06	2.15745e+06	2.32429e+06	2.53595e+06	3.70792e+06	3.77104e+06	1.96252e+06	2.5865e+06	6.77117e+06	2.56598e+06	1.51055e+06	2.07044e+06	1.30794e+06	1.3974e+06	1.20568	0.26985	0.24596	0.671429	0.485525
Com_10387_pos	5-Amino-4-imidazolecarboxamide	C4 H6 N4 O	126.054	10.237	No results	No results	Full match	553186	840802	690014	686280	654805	1.01083e+06	474613	608256	567385	853678	901614	757885	459887	6.71888e+06	5.58848e+06	419475	674377	0.399719	-1.32294	0.270046	0.542857	0.741992
Com_10398_pos	PC (17:1/18:2)	C43 H80 N O8 P	1539.11	16.35	No results	Invalid mass	No results	64684.8	57179.3	60274.9	45422.9	43010.5	1.22317e+06	64467.6	56855.3	61805.3	70036.3	70765.6	57119.6	66925.5	61197.4	60920.1	59826.1	67525.7	3.51674	1.81424	0.517624	0.614286	0.728933
Com_10404_pos	PC (4:0/16:3)	C28 H50 N O8 P	559.328	13.362	No results	Full match	No results	462572	508652	400725	332029	381969	595819	607076	688669	546742	370283	581930	415981	1.71043e+06	2.78465e+06	4.68178e+06	916785	949801	0.344276	-1.53836	0.0228858	0.8	1.40187
Com_10407_pos	(3R)-8-hydroxy-3-(4-hydroxyphenyl)-3,4-dihydro-1H-2-benzopyran-1-one	C15 H12 O4	238.063	11.854	Invalid mass	No results	No results	2.49719e+06	1.80093e+06	2.58354e+06	1.45982e+06	1.27561e+06	1.38803e+06	2.25733e+06	2.15485e+06	1.82286e+06	4.61065e+06	2.49786e+06	2.61812e+06	6.61125e+06	6.37393e+06	6.55578e+06	6.1556e+06	9.78894e+06	0.385168	-1.37644	0.00153663	0.9	1.56641
Com_10447_pos	5-chloro-N-(4-morpholinophenyl)-1H-indole-2-carboxamide	C19 H18 Cl N3 O2	333.125	10.823	Invalid mass	No results	No results	3.3315e+06	1.89742e+06	2.5803e+06	2.71197e+06	1.38549e+06	2.10291e+06	1.52279e+06	2.42406e+06	3.22708e+06	2.45138e+06	2.01771e+06	3.17636e+06	1.7579e+06	1.03148e+06	873173	835659	891711	1.18744	0.247854	0.242584	0.642857	0.481808
Com_104_pos	PC (18:2/18:2)	C44 H80 N O8 P	781.562	16.071	No results	Full match	No results	4.1368e+09	4.48821e+09	4.74464e+09	3.96818e+09	3.17765e+09	4.65687e+09	4.87564e+09	3.2049e+09	2.73608e+09	3.13821e+09	2.35222e+09	3.04503e+09	3.09221e+09	5.20541e+09	2.02664e+09	4.36792e+09	5.00869e+09	1.25597	0.328802	0.0358362	0.742857	0.528787
Com_10565_pos	α-Lapachone	C15 H14 O3	264.072	5.406	Invalid mass	No results	No results	3.09375e+06	2.43441e+06	2.33174e+06	1.96567e+06	1.90374e+06	2.52194e+06	3.63848e+06	6.66231e+06	6.71352e+06	5.36021e+06	8.936e+06	6.70908e+06	4.84845e+06	3.13424e+06	3.70417e+06	4.14853e+06	3.80386e+06	0.473095	-1.0798	9.87802e-05	0.985714	1.34811
Com_10612_pos	Propionyl-L-carnitine	C10 H19 N O4	217.132	7.279	No results	No results	Full match	3.33484e+06	5.61115e+06	3.43684e+06	2.70183e+06	2.72722e+06	2.72487e+06	2.70373e+06	5.5263e+06	6.20097e+06	4.294e+06	8.87271e+06	4.94889e+06	3.27007e+06	4.37138e+06	4.81704e+06	3.97085e+06	4.86576e+06	0.649238	-0.623181	0.00621735	0.857143	0.844928
Com_10616_pos	Lysops 22:6	C28 H44 N O9 P	569.276	14.267	No results	No results	Full match	1.32865e+06	3.43404e+06	1.34234e+06	1.23002e+06	696547	1.89159e+06	8.59575e+06	3.10114e+06	2.28111e+06	5.55397e+06	3.15177e+06	2.21639e+06	4.88825e+06	1.99866e+06	2.82931e+06	3.49867e+06	2.6767e+06	0.821706	-0.283306	0.183791	0.757143	1.0956
Com_1061_pos	Phosphocholine	C5 H14 N O4 P	183.066	14.468	No results	Full match	No results	2.10169e+08	2.16073e+08	2.01503e+08	1.66644e+08	1.32116e+08	2.03974e+08	2.34772e+08	2.40494e+08	2.31838e+08	2.48836e+08	2.32029e+08	2.19699e+08	2.75683e+08	1.57081e+08	2.56024e+08	1.41691e+08	2.45057e+08	0.86743	-0.205181	0.191253	0.785714	0.278181
Com_10649_pos	Fumaric Acid	C4 H4 O4	116.011	8.379	No results	No results	Full match	989599	545900	849612	610667	820151	1.12041e+06	536810	1.28355e+06	892644	731565	806023	2.21771e+06	1.56477e+06	458207	563688	1.77751e+06	426290	0.729231	-0.455553	0.353391	0.585714	0.418364
Com_1067_pos	Oleic acid	C18 H34 O2	282.256	14.348	Full match	No results	No results	8.78558e+07	7.86779e+07	4.45948e+07	6.67825e+07	5.96897e+07	1.62433e+08	9.81748e+07	4.52575e+07	7.09373e+07	6.49184e+07	1.49457e+08	7.35497e+07	5.67188e+07	6.83679e+07	8.13134e+07	8.94599e+07	1.47169e+08	1.00878	0.0126057	0.990323	0.514286	0.0351787
Com_10686_pos	Pyridoxine O-Glucoside	C14 H21 N O8	331.127	6.374	No results	No results	Full match	1.23724e+06	1.87261e+06	2.62354e+06	1.22122e+06	1.47087e+06	1.93105e+06	1.24908e+06	3.6616e+06	5.58638e+06	3.30787e+06	3.70166e+06	3.37092e+06	4.84559e+06	3.20329e+06	4.90598e+06	2.36907e+06	3.55304e+06	0.430575	-1.21567	4.58766e-05	0.985714	1.60517
Com_10699_pos	Cyclopentyl fentanyl-d5	C25 H27 [2]H5 N2 O	381.288	12.332	Invalid mass	Invalid mass	No results	740936	466887	562273	1.35717e+06	827848	625371	5.02607e+06	377337	426577	532946	563003	378707	1.92247e+06	8.57087e+06	1.07791e+06	4.52309e+06	2.38314e+06	0.661188	-0.596868	0.707479	0.471429	0.738636
Com_10737_pos	PC (4:0/4:0)	C16 H32 N O8 P	397.186	8.07	No results	Full match	No results	352462	298212	300833	226675	214591	387243	418283	548690	672969	516400	310469	393551	337049	8.51652e+06	4.84038e+06	608488	513646	0.181968	-2.45825	0.0273234	0.9	1.83209
Com_1079_pos	(2,6-dimethylmorpholino)(1-methyl-5-nitro-1H-pyrazol-4-yl)methanone	C11 H16 N4 O4	306.071	8.809	Invalid mass	No results	No results	4.11674e+07	7.86139e+07	7.14433e+07	1.04723e+08	1.5862e+08	3.25507e+07	1.79078e+08	9.65161e+07	7.2027e+07	8.0996e+07	1.23173e+08	8.97587e+07	1.82494e+08	1.831e+08	1.98025e+08	1.89968e+08	2.76524e+08	0.637626	-0.649217	0.0936556	0.785714	0.972704
Com_10823_pos	5-[(8Z,11Z)-pentadeca-8,11-dien-1-yl]benzene-1,3-diol	C21 H32 O2	316.24	14.025	Full match	No results	Full match	1.31958e+06	1.9439e+06	1.61128e+06	1.59119e+06	1.2075e+06	2.37056e+06	1.19674e+06	3.39899e+06	5.01509e+06	3.65987e+06	2.41223e+06	2.43964e+06	1.94627e+06	2.42914e+06	2.44345e+06	1.83097e+06	1.35968e+06	0.596176	-0.74619	0.00647933	0.9	0.90335
Com_1088_pos	allantoate	C4 H8 N4 O4	176.054	1.23	No results	No results	Full match	7.42437e+07	1.13939e+08	8.45974e+07	7.1704e+07	8.45677e+07	1.62336e+08	1.13993e+08	7.09131e+07	3.93224e+07	6.8057e+07	9.97594e+07	9.20837e+07	7.71302e+07	9.36253e+07	1.39115e+08	6.01733e+07	1.52654e+08	1.12864	0.174587	0.381579	0.371429	0.383575
Com_10943_pos	4,7-diphenyl[1,10]phenanthroline	C24 H16 N2	332.128	13.626	Invalid mass	No results	No results	323089	290922	398668	396130	369317	998925	439993	1.40417e+06	1.73667e+06	623181	1.32184e+06	595572	296683	914836	1.46662e+06	819229	1.38909e+06	0.434881	-1.20131	0.00356914	0.857143	1.50508
Com_1102_pos	beta hydroxybutyrate	C4 H8 O3	104.047	2.663	No results	No results	Full match	1.86778e+08	2.3272e+08	1.60226e+08	1.48468e+08	1.2083e+08	1.7396e+08	2.12556e+08	2.10284e+08	2.20132e+08	2.14939e+08	2.26492e+08	2.2143e+08	2.27641e+08	1.64932e+08	1.75247e+08	1.45665e+08	1.67238e+08	0.894151	-0.16141	0.246211	0.657143	0.243203
Com_11063_pos	3-hydroxy-2-octylpentanedioic acid	C13 H24 O5	242.152	11.864	Invalid mass	No results	No results	2.64642e+06	3.01607e+06	2.51492e+06	3.04664e+06	2.92026e+06	3.78606e+06	2.46172e+06	2.85795e+06	4.04665e+06	5.94505e+06	2.6166e+06	3.94587e+06	2.70915e+06	4.18445e+06	3.65969e+06	3.42419e+06	3.50405e+06	0.789609	-0.340791	0.0371664	0.771429	0.410798
Com_11066_pos	PC (3:0/13:1)	C24 H46 N O8 P	507.296	12.785	No results	Full match	No results	291476	313036	282694	716682	848702	289721	309479	293462	313893	335701	308919	286213	305345	3.08618e+06	1.72337e+06	309593	370297	0.594534	-0.750168	0.587843	0.614286	0.33288
Com_11073_pos	O-Desmethylnaproxen	C13 H12 O3	216.078	7.725	No results	No results	Full match	420618	387376	492362	295115	280028	400251	400879	938250	915379	879600	931763	508539	640185	922394	557185	975695	656292	0.482476	-1.05147	9.34148e-06	1	1.34163
Com_11111_pos	N-Acetyl-D-phenylalanine	C11 H13 N O3	207.09	9.926	No results	No results	Full match	2.16175e+06	2.60732e+06	3.36753e+06	1.51388e+06	1.9999e+06	1.98768e+06	3.53001e+06	5.52155e+06	8.18949e+06	6.19545e+06	5.78144e+06	1.40574e+06	2.96315e+06	2.88885e+06	3.8897e+06	4.70345e+06	7.68135e+06	0.498288	-1.00495	0.00841122	0.842857	1.16728
Com_11118_pos	4-Pregnen-17α,20α-Diol-3-One	C21 H32 O3	332.235	12.047	No results	No results	Full match	1.70162e+06	857459	805196	1.09698e+06	1.40847e+06	1.41108e+06	562338	1.195e+06	2.24532e+06	1.40322e+06	1.10193e+06	1.13759e+06	709792	1.19262e+06	940808	895079	565089	0.984019	-0.0232412	0.949948	0.5	0.274576
Com_11149_pos	PC (8:0/8:0)	C24 H48 N O8 P	509.312	13.384	No results	Full match	No results	786516	1.55073e+06	650592	1.31606e+06	1.70631e+06	977073	5.77433e+06	2.75713e+06	2.81806e+06	1.62614e+06	1.6179e+06	2.38e+06	2.61298e+06	3.9713e+06	3.58758e+06	3.89784e+06	3.61631e+06	0.631148	-0.663949	0.0475086	0.828571	1.28878
Com_11159_pos	Phenylacetylglutamine	C13 H16 N2 O4	264.111	7.711	No results	No results	Full match	1.7543e+06	3.12861e+06	2.25985e+06	2.87785e+06	5.38275e+06	1.75187e+06	2.56846e+06	1.52595e+06	2.06154e+06	1.87154e+06	3.90343e+06	1.18529e+06	1.51494e+06	2.39627e+06	3.95099e+06	2.98691e+06	3.22714e+06	1.14428	0.194437	0.483406	0.571429	0.323521
Com_11164_pos	1,3,7-trimethyl-2,3,6,7-tetrahydro-1H-purine-2,6-dione	C8 H10 N4 O2	86.0486	1.567	Invalid mass	No results	No results	4.48808e+06	5.68077e+06	3.40081e+06	3.48931e+06	2.85538e+06	7.53308e+06	1.359e+06	4.01274e+06	4.14995e+06	4.03494e+06	3.013e+06	5.14328e+06	3.68066e+06	3.12135e+06	2.74573e+06	1.9791e+06	2.72148e+06	1.18929	0.2501	0.699771	0.6	0.25161
Com_11219_pos	D-Raffinose	C18 H32 O16	526.151	1.395	Invalid mass	No results	No results	1.13222e+06	2.47133e+06	1.07887e+06	957906	591138	1.78668e+06	2.7334e+06	2.90769e+06	2.01743e+06	1.81633e+06	1.99974e+06	2.58318e+06	1.42854e+06	1.587e+06	2.0488e+06	1.81515e+06	2.14514e+06	0.754797	-0.40584	0.118528	0.728571	0.781339
Com_11231_pos	3-hydroxy-4-methoxy-9H-xanthen-9-one	C14 H10 O4	242.059	10.577	Full match	No results	No results	502903	711736	514757	515899	642486	762129	468785	504009	506688	806522	600831	497913	5.28817e+06	7.78794e+06	604669	2.83989e+06	664731	0.292709	-1.77246	0.0865683	0.657143	1.20721
Com_11237_pos	N1-(2-amino-2-oxoethyl)-2-(isopropylthio)acetamide	C7 H14 N2 O2 S	212.059	10.95	Invalid mass	No results	No results	3.01741e+06	5.39237e+06	4.15161e+06	3.85666e+06	4.45534e+06	4.75412e+06	2.99352e+06	6.58604e+06	7.11536e+06	8.14702e+06	7.93529e+06	6.07242e+06	4.49594e+06	3.87804e+06	3.49981e+06	3.77634e+06	4.33898e+06	0.732152	-0.449786	0.0484725	0.728571	0.619526
Com_11254_pos	PC (20:4/22:6)	C50 H80 N O8 P	853.553	15.134	No results	Invalid mass	No results	1.2318e+06	1.78833e+06	1.83382e+06	1.02824e+06	1.04988e+06	463086	530631	445117	929558	719292	1.42936e+06	457819	1.66355e+06	7.75815e+06	3.19973e+06	1.92874e+06	552708	0.5933	-0.753165	0.572994	0.528571	0.379579
Com_11262_pos	Oxohongdenafil	C25 H32 N6 O4	480.255	8.725	Invalid mass	No results	No results	1.88496e+06	1.14016e+06	1.35167e+06	904161	865523	1.79337e+06	543962	587910	836927	1.0544e+06	4.44609e+06	1.07009e+06	949129	675239	551018	870784	864421	1.01795	0.0256688	0.540411	0.671429	0.444855
Com_1128_pos	5-trans prostaglandin F2β	C20 H34 O5	376.222	12.725	Invalid mass	No results	No results	3.82353e+06	5.55799e+06	3.68344e+06	8.15555e+06	5.88661e+06	8.76093e+06	3.31045e+06	7.61128e+06	1.02997e+07	7.85975e+06	7.12078e+06	5.60562e+06	3.18491e+06	8.65352e+06	8.82409e+06	5.30887e+06	5.37537e+06	0.801349	-0.319498	0.216839	0.642857	0.517017
Com_11347_pos	1-[(3,5-dimethylisoxazol-4-yl)sulfonyl]piperidine	C10 H16 N2 O3 S	244.088	10.284	Full match	No results	Full match	335087	450827	518186	433191	391756	510406	2.2589e+06	294945	414705	404196	510488	386594	6.37895e+06	3.38133e+06	1.73152e+06	4.95452e+06	1.36586e+06	0.353004	-1.50224	0.140935	0.614286	1.42729
Com_11361_pos	XLR11 N-(2-fluoropentyl) isomer	C21 H28 F N O	329.22	9.794	Invalid mass	No results	No results	2.93697e+06	4.3113e+06	3.02493e+06	5.14135e+06	5.1902e+06	4.07426e+06	1.21685e+06	2.68641e+06	2.66135e+06	2.34766e+06	2.36893e+06	2.72072e+06	1.1558e+06	1.25319e+06	1.39294e+06	1.0102e+06	1.24747e+06	1.9631	0.973137	0.0154511	0.885714	1.26058
Com_11392_pos	(5S)-5-hydroxy-1,7-diphenylheptan-3-one	C19 H22 O2	304.144	14.102	Invalid mass	No results	No results	1.87116e+06	2.04522e+06	2.58579e+06	2.00129e+06	1.3582e+06	5.19353e+06	4.82932e+06	2.336e+06	2.69853e+06	2.5856e+06	1.95997e+06	1.50548e+06	4.10535e+06	3.40292e+06	1.98787e+06	3.59344e+06	2.27075e+06	1.07413	0.103174	0.996511	0.528571	0.510231
Com_11412_pos	6-Methoxyflavone	C16 H12 O3	252.079	11.043	Full match	No results	No results	3.94566e+06	3.60321e+06	4.83019e+06	3.53255e+06	3.12984e+06	3.8813e+06	5.02567e+06	5.65281e+06	3.86713e+06	6.49953e+06	5.61284e+06	7.01904e+06	7.40333e+06	5.88678e+06	7.72674e+06	6.48211e+06	7.73676e+06	0.624951	-0.678185	0.000160174	0.942857	0.859437
Com_11416_pos	3-[2-(3-Hydroxyphenyl)ethyl]-5-methoxyphenol	C15 H16 O3	244.11	12.814	Full match	No results	No results	2.21437e+06	1.51307e+06	1.98892e+06	1.67069e+06	1.74083e+06	2.41146e+06	2.51786e+06	3.21028e+06	4.32633e+06	5.76186e+06	3.14702e+06	4.12449e+06	4.29121e+06	5.01213e+06	2.01218e+06	7.09186e+06	2.01145e+06	0.489931	-1.02935	0.000704128	0.914286	1.21492
Com_11501_pos	Picolinamide	C6 H6 N2 O	122.048	0.464	No results	No results	Full match	6.10189e+06	5.41913e+06	5.77201e+06	4.1859e+06	3.94807e+06	5.03281e+06	5.41154e+06	6.33264e+06	7.48767e+06	7.73254e+06	7.24661e+06	6.65773e+06	6.54146e+06	6.579e+06	5.97026e+06	5.92736e+06	8.0467e+06	0.747859	-0.419161	0.00194419	0.971429	0.550824
Com_11540_pos	Metanephrine	C10 H15 N O3	197.106	14.084	No results	No results	Full match	679616	534340	688651	788067	852364	599713	708169	651657	757391	848254	734944	533549	714918	778442	781775	588550	714030	0.975558	-0.0357003	0.726361	0.557143	0.0764929
Com_11576_pos	Cortisone	C21 H28 O5	360.194	9.531	Full match	No results	No results	2.91434e+06	2.70057e+06	2.66682e+06	4.56187e+06	5.00719e+06	3.15107e+06	796916	1.14335e+06	2.61637e+06	1.78319e+06	2.25791e+06	1.41726e+06	921140	632956	722504	1.28004e+06	561145	2.33514	1.22351	0.0109586	0.9	1.64082
Com_11658_pos	N1-(1-benzyl-4-piperidyl)-4-chlorobenzene-1-sulfonamide	C18 H21 Cl N2 O2 S	364.098	12.638	Invalid mass	No results	No results	916948	7.00144e+06	355576	1.3179e+06	1.29118e+06	389853	431831	516267	591242	479912	602112	428021	448274	486015	448544	454915	452407	3.4071	1.76854	0.148119	0.585714	1.24331
Com_11688_pos	lipoamide	C8 H15 N O S2	205.06	8.899	No results	No results	Full match	2.19569e+06	2.35146e+06	1.56643e+06	1.9365e+06	1.48718e+06	2.12478e+06	1.3807e+06	5.0577e+06	2.24639e+06	1.4547e+06	1.73131e+06	6.70689e+06	4.2375e+06	1.42541e+06	1.26847e+06	1.00126e+06	1.45709e+06	0.700819	-0.512887	0.476349	0.528571	0.335654
Com_11703_pos	cGMP	C10 H12 N5 O7 P	345.048	14.863	No results	No results	Full match	7.16413e+06	6.36916e+06	7.02229e+06	4.92891e+06	4.30936e+06	6.79089e+06	3.81203e+06	3.29191e+06	5.13759e+06	5.60958e+06	4.4627e+06	5.03652e+06	4.15068e+06	5.66407e+06	4.0866e+06	3.5018e+06	5.34192e+06	1.24688	0.318319	0.0965716	0.728571	0.388445
Com_11739_pos	Limonin	C26 H30 O8	452.18	13.035	Invalid mass	No results	No results	319070	295437	298137	420698	426484	325527	311876	314067	377618	352495	354409	6.64157e+06	335386	385490	392116	334676	354815	0.347936	-1.52311	0.28459	0.714286	0.691343
Com_11742_pos	PC (16:2e/6:0)	C30 H58 N O7 P	575.395	15.565	No results	Full match	No results	1.65417e+06	1.08782e+06	1.50517e+06	1.16864e+06	1.12777e+06	1.05859e+06	3.26038e+06	2.96632e+06	2.506e+06	2.86133e+06	2.57688e+06	1.89452e+06	6.69638e+06	4.54442e+06	5.34576e+06	3.84509e+06	7.71526e+06	0.37893	-1.4	0.000456355	0.928571	1.76456
Com_11830_pos	N-Acetylserotonin	C12 H14 N2 O2	218.106	7.171	Full match	Full match	Full match	968141	1.1189e+06	899258	660456	559476	1.57958e+06	877304	2.18036e+06	2.16986e+06	2.47138e+06	1.68998e+06	1.47369e+06	3.20068e+06	1.76451e+06	2.06285e+06	3.02731e+06	2.33947e+06	0.425322	-1.23337	0.000144305	0.985714	1.62748
Com_11872_pos	LPC 17:2	C25 H48 N O7 P	505.318	14.204	No results	Full match	No results	1.35275e+06	1.69949e+06	1.54852e+06	1.38211e+06	965355	1.49165e+06	3.68466e+06	1.86693e+06	1.77358e+06	2.82584e+06	2.11558e+06	1.86399e+06	2.826e+06	2.49858e+06	2.61919e+06	2.1666e+06	2.60875e+06	0.747711	-0.419447	0.062677	0.857143	0.741908
Com_11928_pos	2-[(3S)-1-Benzyl-3-pyrrolidinyl]-1-methyl-1H-benzimidazole	C19 H21 N3	291.174	10.108	Full match	No results	No results	434444	755641	258336	304917	254589	1.36199e+06	255809	586378	413606	449850	277071	1.23137e+06	267989	790403	782301	354936	256129	0.957408	-0.0627945	0.696946	0.628571	0.334103
Com_11929_pos	3-Acetyl-2,5-dimethylfuran	C8 H10 O2	138.068	0.149	Full match	No results	No results	6.44046e+06	5.62489e+06	7.04983e+06	4.88345e+06	4.12661e+06	6.039e+06	6.7786e+06	6.45286e+06	5.87966e+06	7.00912e+06	6.59612e+06	5.53789e+06	4.56065e+06	4.45018e+06	4.84175e+06	3.37754e+06	6.33333e+06	1.0627	0.0877278	0.51762	0.6	0.169312
Com_11931_pos	4-oxo-4-(5,6,7,8-tetrahydronaphthalen-1-ylamino)but-2-enoic acid	C14 H15 N O3	245.105	12.196	Full match	No results	No results	404382	385180	388169	285225	280157	389416	376057	5.76172e+06	4.95241e+06	4.75037e+06	7.03252e+06	4.99181e+06	451561	494992	422658	421686	471563	0.120455	-3.05343	0.00600985	1	2.87867
Com_11939_pos	carbamazepine-d10	C15 H2 [2]H10 N2 O	246.159	13.843	Invalid mass	No results	No results	1.73166e+06	3.46223e+06	2.80502e+06	2.36696e+06	2.2142e+06	2.57571e+06	2.23143e+06	3.14533e+06	1.93793e+06	6.39463e+06	5.543e+06	4.62834e+06	1.90415e+06	711221	2.2051e+06	2.24221e+06	2.92074e+06	0.785229	-0.348815	0.659526	0.557143	0.30455
Com_11941_pos	Mevalonolactone	C6 H10 O3	130.061	8.434	Invalid mass	No results	No results	1.26958e+06	3.80878e+06	2.27607e+06	3.0805e+06	2.09418e+06	1.29159e+06	2.30322e+06	2.72114e+06	5.51366e+06	2.14538e+06	4.82718e+06	5.89556e+06	936872	2.61629e+06	3.43672e+06	3.75312e+06	2.7344e+06	0.666106	-0.586176	0.135443	0.728571	0.75382
Com_11944_pos	2-morpholino-1-phenyl-1-ethanol	C12 H17 N O2	207.126	8.685	Full match	No results	No results	4.5324e+06	4.22128e+06	4.60929e+06	2.83397e+06	4.55135e+06	4.7997e+06	4.42611e+06	2.27297e+06	3.23838e+06	7.38408e+06	3.64424e+06	4.42524e+06	5.79509e+06	5.60454e+06	6.15556e+06	4.28116e+06	5.40855e+06	0.888204	-0.171038	0.550008	0.585714	0.205699
Com_11971_pos	ACar 20:0	C27 H54 N O4	455.397	14.002	No results	Invalid mass	No results	1.63824e+06	2.89355e+06	2.56489e+06	3.15354e+06	2.67875e+06	2.24334e+06	6.05238e+06	2.18241e+06	1.53388e+06	2.63209e+06	3.08644e+06	1.22901e+06	5.22691e+06	6.84686e+06	6.68252e+06	4.54942e+06	6.1579e+06	0.755617	-0.404272	0.438955	0.6	0.497458
Com_11_pos	L-Phenylalanine	C9 H11 N O2	165.079	5.036	Full match	Full match	Full match	7.72834e+09	1.01701e+10	1.13897e+10	7.3101e+09	6.73114e+09	1.10972e+10	1.13592e+10	2.9641e+10	2.01927e+10	1.08519e+10	9.4239e+09	1.44022e+10	1.24713e+10	1.2881e+10	1.28622e+10	1.02438e+10	1.54873e+10	0.633042	-0.659627	0.00842974	0.857143	0.778372
Com_1201_pos	Ohmefentanyl	C23 H30 N2 O2	366.238	14.248	Invalid mass	No results	No results	1.69403e+07	1.24182e+07	2.15979e+07	1.73349e+07	1.72513e+07	2.99256e+07	2.34359e+07	2.03212e+07	3.16855e+07	2.41269e+07	2.1638e+07	1.98257e+07	4.73006e+07	1.16388e+08	6.82561e+07	3.80627e+07	3.46529e+07	0.469937	-1.08946	0.0109499	0.871429	1.15956
Com_12052_pos	1-[2-(2,5-dimethyl-1H-pyrrol-1-yl)-4-nitrophenyl]-1H-imidazole	C15 H14 N4 O2	282.108	8.845	Invalid mass	No results	No results	3.55316e+06	4.33246e+06	1.90129e+06	2.64561e+06	4.61521e+06	2.92672e+06	900618	2.92938e+06	2.06512e+06	1.57515e+06	2.51049e+06	2.98583e+06	2.26711e+06	1.73312e+06	2.65863e+06	1.27797e+06	1.44153e+06	1.39065	0.475757	0.3056	0.7	0.593998
Com_12061_pos	2'-Deoxyadenosine-5'-Monophosphate	C10 H14 N5 O6 P	331.067	6.989	No results	No results	Full match	1.5514e+06	3.9568e+06	2.19395e+06	3.94813e+06	3.26859e+06	1.84882e+06	3.06052e+06	2.23432e+06	2.10832e+06	2.01644e+06	3.56132e+06	2.36539e+06	3.03733e+06	6.39787e+06	5.14324e+06	4.17334e+06	7.26735e+06	0.739488	-0.435402	0.233378	0.657143	0.493476
Com_12114_pos	Testosterone acetate	C21 H30 O3	330.219	12.496	Full match	No results	Full match	1.39577e+06	1.83837e+06	1.29665e+06	2.01463e+06	1.17867e+06	1.8351e+06	1.82282e+06	3.62016e+06	4.47441e+06	3.92667e+06	4.70204e+06	5.05596e+06	2.42188e+06	2.94499e+06	3.46744e+06	3.12326e+06	2.68274e+06	0.446463	-1.16339	4.20961e-06	1	1.50004
Com_12132_pos	ACar 7:0	C14 H28 N O4	273.194	9.196	No results	Invalid mass	No results	3.6001e+06	3.48363e+06	2.28756e+06	4.90366e+06	2.75831e+06	3.26697e+06	1.82992e+06	1.36016e+06	1.35612e+06	1.15414e+06	2.29334e+06	1.67859e+06	1.02446e+06	2.12118e+06	1.63784e+06	1.32848e+06	1.46146e+06	2.05079	1.03618	0.000557143	0.957143	1.30071
Com_12215_pos	4',7-Dihydroxyflavanone	C15 H12 O4	256.073	9.956	Full match	No results	Full match	2.07063e+06	2.04881e+06	1.13891e+06	969254	572614	1.5964e+06	1.54031e+06	5.30493e+06	4.33367e+06	5.2796e+06	4.23409e+06	1.79158e+06	4.90034e+06	4.30386e+06	3.02809e+06	4.55978e+06	3.27825e+06	0.346114	-1.53068	0.000271429	0.971429	2.03529
Com_12228_pos	ethyl 4-methyl-2-(1H-pyrrol-1-yl)-1,3-thiazole-5-carboxylate	C11 H12 N2 O2 S	236.062	1.149	Full match	No results	No results	1.68719e+06	3.91238e+06	2.53504e+06	3.34945e+06	1.81941e+06	2.0801e+06	4.45852e+06	2.52599e+06	2.28592e+06	1.73506e+06	1.97357e+06	3.94325e+06	2.69255e+06	2.01927e+06	3.09102e+06	1.59718e+06	2.33841e+06	1.17121	0.227997	0.460398	0.6	0.377885
Com_12324_pos	D-(+)-Camphor	C10 H16 O	152.12	0.127	Full match	No results	No results	5.66504e+06	4.66911e+06	6.11007e+06	4.62057e+06	3.58485e+06	5.75638e+06	5.48685e+06	5.19823e+06	6.15801e+06	6.74394e+06	5.68368e+06	5.5014e+06	5.33461e+06	4.78404e+06	5.41697e+06	86099.2	2.87203e+06	1.07318	0.101893	0.382994	0.5	0.787787
Com_12328_pos	Oleoyl ethanolamide	C20 H39 N O2	325.297	14.927	Full match	No results	No results	5.52148e+06	4.01836e+06	4.24893e+06	2.73086e+06	3.48831e+06	3.76317e+06	3.41387e+06	2.49383e+06	3.4157e+06	3.2951e+06	3.26896e+06	4.18087e+06	4.44899e+06	3.2261e+06	3.42849e+06	2.94537e+06	2.78172e+06	1.15979	0.213862	0.179787	0.714286	0.282158
Com_123_pos	Hippuric acid	C9 H9 N O3	179.058	7.472	Full match	No results	Full match	3.98904e+08	1.93293e+09	1.64354e+09	1.46393e+09	1.2392e+09	1.48873e+09	7.79157e+08	2.29667e+09	3.6174e+09	2.49636e+09	2.82021e+09	2101079102	1.46646e+09	1.07533e+09	1.26625e+09	1.49883e+09	1.16437e+09	0.645387	-0.631764	0.0844116	0.728571	0.975966
Com_12511_pos	PC (14:0e/19:2)	C41 H80 N O7 P	729.564	15.216	No results	Invalid mass	No results	524528	451405	510841	634850	333983	489575	522795	502991	522979	580377	499953	463960	623711	514222	554648	530295	538181	0.929274	-0.105825	0.308688	0.671429	0.167237
Com_12513_pos	N-Methyltryptamine	C11 H14 N2	174.116	6.402	Full match	No results	No results	1.84723e+06	2.78756e+06	1.71814e+06	1.73623e+06	1.74802e+06	2.67717e+06	2.43211e+06	2.69164e+06	3.02245e+06	4.43088e+06	2.8891e+06	5.33906e+06	4.43809e+06	4.43746e+06	6.39234e+06	3.0861e+06	5.82008e+06	0.501844	-0.994688	0.000114165	0.985714	1.23321
Com_12525_pos	PC (20:3e/16:1)	C44 H82 N O7 P	767.58	16.43	No results	Full match	No results	2.81365e+06	3.94756e+06	3.14362e+06	2.86149e+06	1.80408e+06	2.00763e+06	3.7755e+06	3.00045e+06	3.02314e+06	1.53113e+06	2.32088e+06	1.77104e+06	1.63026e+06	4.39413e+06	4.55687e+06	3.46867e+06	2.66501e+06	1.02521	0.0359147	0.741491	0.557143	0.31223
Com_1254_pos	Jasmonic acid	C12 H18 O3	210.126	13.037	Full match	No results	No results	1.69977e+08	1.21524e+08	1.13366e+08	9.98424e+07	1.2075e+08	2.35302e+08	9.32891e+07	1.64947e+08	2.06365e+08	1.75039e+08	2.07387e+08	1.60858e+08	2.1028e+08	7.31745e+07	7.82416e+07	1.19685e+08	1.24015e+08	0.896669	-0.157353	0.587399	0.6	0.285694
Com_12563_pos	Oxymatrine	C15 H24 N2 O2	264.184	11.231	Full match	No results	No results	1.70101e+06	1.56871e+06	1.9368e+06	1.85016e+06	664076	1.87486e+06	1.23351e+06	3.02267e+06	4.60481e+06	4.73924e+06	4.19132e+06	4.1673e+06	853988	946344	1.32572e+06	754315	1.66781e+06	0.588813	-0.764118	0.228615	0.614286	0.708975
Com_12574_pos	Fexofenadine	C32 H39 N O4	501.285	13.647	No results	No results	Full match	1.31046e+06	1.2495e+06	878681	1.14853e+06	705512	395920	1.54526e+06	1.62519e+06	1.54264e+06	1.68224e+06	1.80881e+06	1.74178e+06	1.27655e+06	6.16935e+06	5.46834e+06	2.45388e+06	3.11732e+06	0.384365	-1.37945	0.00288153	0.957143	1.63964
Com_1260_pos	D-Sphingosine	C18 H37 N O2	299.282	12.974	Full match	No results	No results	4.36313e+07	4.19751e+07	3.14376e+07	2.05781e+07	2.17195e+07	3.24803e+07	3.26588e+07	9.28524e+07	7.04563e+07	6.04887e+07	4.62519e+07	2.8604e+07	4.91342e+07	4.86765e+07	5.43992e+07	6.08105e+07	6.06849e+07	0.56029	-0.835755	0.00167291	0.928571	1.06204
Com_12621_pos	PC (16:2e/22:5)	C46 H80 N O7 P	789.557	14.115	No results	Invalid mass	No results	309887	283598	303310	250638	229262	305034	339935	482563	814424	387525	329310	307011	320050	6.10903e+06	4.55633e+06	391622	500302	0.203413	-2.29752	0.0322919	0.942857	1.67487
Com_12643_pos	1-(1,8-dihydroxy-3,6-dimethyl-2-naphthyl)ethan-1-one	C14 H14 O3	230.094	10.248	Full match	No results	No results	1.59206e+06	1.33048e+06	1.32482e+06	1.55096e+06	1.00158e+06	1.30493e+06	1.54137e+06	4.55814e+06	5.79167e+06	5.19725e+06	4.80316e+06	4.80296e+06	2.35179e+06	2.55304e+06	2.09513e+06	2.71589e+06	1.96382e+06	0.37413	-1.41839	3.66106e-05	1	1.73523
Com_12651_pos	LPC 14:1	C22 H44 N O7 P	465.286	13.675	No results	Full match	No results	645783	659624	576525	453471	523776	722721	2.57464e+06	1.08194e+06	1.26674e+06	1.66012e+06	1.41213e+06	1.47079e+06	1.75014e+06	2.41152e+06	2.20365e+06	2.16029e+06	1.58959e+06	0.517146	-0.951357	0.00848524	0.857143	1.55859
Com_12691_pos	Taurochenodesoxycholic Acid	C26 H45 N O6 S	499.298	12.942	No results	No results	Full match	383582	631438	552935	594123	1.55108e+06	369923	509933	411307	397559	544676	501349	589611	404949	556400	423250	470695	561370	1.34977	0.432712	0.332666	0.614286	0.43532
Com_12710_pos	1-[4-mercapto-2-(2-methoxyphenyl)-6-methylpyrimidin-5-yl]ethan-1-one	C14 H14 N2 O2 S	274.077	11.404	Full match	No results	No results	347279	356442	347568	254532	272535	1.46538e+06	343788	400756	436980	412255	400512	1.16578e+06	446430	2.97117e+06	1.78702e+06	398147	481531	0.543708	-0.879095	0.137389	0.885714	1.01022
Com_12715_pos	Maltotetraose	C24 H42 O21	688.203	1.375	Invalid mass	No results	No results	764681	807734	915639	644101	532277	860373	1.30127e+06	1.13692e+06	860226	742796	1.00416e+06	1.17374e+06	1.54839e+06	1.0564e+06	661702	947337	905189	0.829241	-0.270137	0.162464	0.714286	0.4125
Com_12731_pos	Sulfaquinoxaline	C14 H12 N4 O2 S	300.068	9.633	Full match	No results	No results	4.36741e+06	4.54875e+06	4.26544e+06	2.57997e+06	1.97772e+06	3.49362e+06	3.79646e+06	4.83057e+06	5.4047e+06	6.42566e+06	5.76028e+06	4.51526e+06	3.28976e+06	3.54934e+06	3.3389e+06	4.49837e+06	2.86971e+06	0.803826	-0.315044	0.149438	0.7	0.418923
Com_12779_pos	PC (19:1/19:1)	C46 H88 N O8 P	813.622	16.97	No results	Full match	No results	167099	165877	162176	126492	113337	159436	155200	2.28827e+06	353394	166690	6.05896e+06	240312	163953	157160	1.37133e+06	253441	373784	0.131217	-2.92997	0.0171058	0.9	2.24571
Com_1277_pos	L-Kynurenine	C10 H12 N2 O3	208.085	4.267	Full match	Full match	Full match	1.7756e+08	1.62904e+08	1.57736e+08	1.09954e+08	1.16169e+08	1.13756e+08	2.00835e+08	1.89598e+08	1.7312e+08	1.5492e+08	1.59837e+08	1.62839e+08	1.19435e+08	1.54149e+08	2.37983e+08	1.02801e+08	2.09422e+08	0.891869	-0.165096	0.364947	0.6	0.257285
Com_12787_pos	Paracetamol	C8 H9 N O2	151.063	0.356	Full match	No results	No results	4.75283e+06	4.17798e+06	5.31206e+06	3.78256e+06	3.28192e+06	4.26692e+06	4.31771e+06	4.85718e+06	5.62676e+06	5.88847e+06	5.72671e+06	4.93218e+06	4.17511e+06	5.25758e+06	3.95516e+06	3.95982e+06	5.6822e+06	0.853013	-0.22936	0.0585845	0.742857	0.295697
Com_12832_pos	Lysine Butyrate	C10 H22 N2 O4	234.158	1.425	No results	No results	Full match	1.04201e+06	5.69225e+06	2.23723e+06	759028	3.60674e+06	3.52525e+06	914537	1.6973e+06	1.09557e+06	1.34072e+06	950071	1.99153e+06	1.52086e+06	1.67331e+06	882677	1.19361e+06	964011	1.90807	0.932117	0.209563	0.628571	0.796742
Com_1284_pos	Dl-Glutamic acid	C5 H9 N O4	147.053	1.264	No results	No results	Full match	3.99612e+07	4.01614e+07	3.31672e+07	3.30646e+07	3.78881e+07	6.33125e+07	5.55357e+07	6.09458e+07	911106	3.3982e+07	5.1755e+07	2.57707e+07	4.01311e+07	1.34202e+08	1.39397e+08	5.04135e+07	7.57695e+07	0.70602	-0.502218	0.851264	0.614286	0.669152
Com_1291_pos	gamma-Glutamyltyrosine	C14 H18 N2 O6	310.116	5.658	No results	Full match	No results	9.80823e+07	1.21274e+08	8.57296e+07	8.72342e+07	7.388e+07	5.50962e+07	4.19023e+07	7.54578e+07	8.57803e+07	7.121e+07	7.39245e+07	1.09506e+08	1.29293e+08	1.21444e+08	8.97329e+07	5.93989e+07	8.88322e+07	0.889441	-0.16903	0.38964	0.628571	0.352853
Com_1307_pos	Indole-3-acrylic acid	C11 H9 N O2	187.063	9.08	Full match	No results	Full match	1.37736e+08	1.55969e+08	1.06445e+08	1.27428e+08	9.60993e+07	7.71131e+07	9.65269e+07	9.86963e+07	9.91085e+07	8.95125e+07	7.49627e+07	9.47964e+07	9.48353e+07	7.09756e+07	6.41679e+07	8.1869e+07	7.1899e+07	1.35465	0.437924	0.020981	0.857143	0.535203
Com_13089_pos	Glycitein	C16 H12 O5	284.068	8.491	Full match	Full match	No results	1.11411e+06	1.75185e+06	847162	1.43875e+06	981498	923676	1.08871e+06	2.87767e+06	2.47543e+06	1.53052e+06	2.2993e+06	5.23009e+06	1.3132e+06	930713	1.36372e+06	945412	1.20872e+06	0.576799	-0.79386	0.049185	0.757143	0.861719
Com_13092_pos	2-(benzylamino)-6-methyl-5-(2-methyl-1,3-thiazol-4-yl)nicotinonitrile	C18 H16 N4 S	320.114	12.022	Invalid mass	No results	No results	1.65228e+06	3.57941e+06	870670	3.55288e+06	3.82231e+06	3.03991e+06	3.42239e+06	657340	745736	1.00183e+06	2.03459e+06	837879	1.24427e+06	946887	1.24306e+06	1.55769e+06	3.66762e+06	2.04389	1.03132	0.01535	0.814286	1.3821
Com_13105_pos	Tau-Methylhistidine	C7 H11 N3 O2	169.085	13.186	No results	No results	Full match	617379	445473	400270	374645	500170	324534	536637	325242	2.82152e+06	736271	4.7568e+06	5.21068e+06	332168	373498	373627	470565	532821	0.286832	-1.80172	0.110986	0.585714	1.38475
Com_13112_pos	2-hydroxy-3,6-diphenylcyclohexyl acetate	C20 H22 O3	310.156	13.309	Full match	No results	No results	468620	897999	907771	1.32946e+06	1.36051e+06	999540	531944	508542	494804	798217	642128	450170	1.43417e+06	1.42853e+06	1.61763e+06	1.0451e+06	1.35691e+06	0.949221	-0.0751835	0.953567	0.542857	0.145147
Com_1314_pos	LPE 20:3	C25 H46 N O7 P	503.3	14.697	No results	Full match	No results	6.18799e+07	6.40474e+07	5.58653e+07	5.43698e+07	5.14921e+07	6.51496e+07	9.86358e+07	1.0775e+08	1.13469e+08	1.81856e+08	1.17073e+08	1.09216e+08	1.87385e+08	1.90818e+08	1.18583e+08	1.19006e+08	1.59998e+08	0.458964	-1.12355	7.07782e-06	1	1.43106
Com_13182_pos	PC (7:0/8:0)	C23 H46 N O8 P	495.295	13.603	No results	Full match	No results	687662	623078	651316	805986	770561	751393	5.45287e+06	761029	784843	740006	706608	835966	1.51861e+06	3.80571e+06	2.46288e+06	1.88848e+06	1.36913e+06	0.935798	-0.0957309	0.445573	0.728571	0.950162
Com_13246_pos	N-Acetylglycine	C4 H7 N O3	117.043	0.148	No results	No results	Full match	4.09123e+06	2.96608e+06	3.67127e+06	2.52443e+06	2.11088e+06	3.26882e+06	3.62806e+06	5.26119e+06	4.97423e+06	5.40925e+06	4.98022e+06	4.46301e+06	5.27375e+06	4.10182e+06	4.86725e+06	3.21482e+06	4.83614e+06	0.671169	-0.575252	0.00236968	0.942857	0.759637
Com_13260_pos	PC (20:5/22:6)	C50 H78 N O8 P	851.547	15.393	No results	Full match	No results	4.8958e+06	1.61792e+06	1.15215e+06	1.05439e+06	1.31464e+06	3.85317e+06	2.44564e+06	2.27287e+06	958269	2.32297e+06	5.24041e+06	1.87333e+06	5.31048e+06	4.25454e+06	2.92959e+06	1.69398e+06	4.58969e+06	0.742026	-0.430458	0.27466	0.671429	0.638121
Com_13271_pos	2-cyano-3-(3,4-dimethoxyphenyl)acrylic acid	C12 H11 N O4	233.069	9.65	Full match	No results	No results	3.1112e+06	3.51343e+06	3.35206e+06	3.05429e+06	2.42911e+06	5.3618e+06	3.00564e+06	2.65108e+06	3.32499e+06	3.91289e+06	2.71618e+06	3.59009e+06	2.20959e+06	3.0869e+06	2.79511e+06	1.8454e+06	2.25994e+06	1.1989	0.261709	0.15359	0.685714	0.373411
Com_13285_pos	Tramadol N-Oxide	C16 H25 N O3	279.183	9.658	Full match	No results	No results	1.10349e+06	831704	763118	977851	759026	681492	568115	2.36548e+06	2.13044e+06	2.38454e+06	1.83695e+06	4.08545e+06	902069	1.11126e+06	1.36238e+06	1.14847e+06	1.8393e+06	0.423719	-1.23882	0.000324913	0.971429	1.56034
Com_13312_pos	Adrenosterone	C19 H24 O3	300.171	13.015	No results	No results	Full match	2.76992e+06	2.15017e+06	2.00397e+06	2.49954e+06	1.87007e+06	2.68654e+06	2.21454e+06	2.21456e+06	2.61767e+06	2.76947e+06	2.6879e+06	1.53136e+06	3.95585e+06	3.99461e+06	3.89249e+06	5.06448e+06	3.05128e+06	0.727992	-0.458005	0.0435503	0.8	0.509783
Com_13397_pos	PC (19:2/18:4)	C45 H78 N O8 P	791.543	16.465	No results	Full match	No results	1.6671e+06	1.6484e+06	2.06397e+06	938675	1.25532e+06	2.15461e+06	2.11526e+06	1.22577e+06	1.63848e+06	1.45057e+06	1.17823e+06	1.64826e+06	1.45061e+06	2.21577e+06	665094	1.33961e+06	1.86566e+06	1.15267	0.204985	0.361198	0.671429	0.358101
Com_133_pos	Acetyl-β-methylcholine	C8 H17 N O2	159.126	1.406	Full match	No results	Full match	2.3476e+09	2.37777e+09	2.20264e+09	2.00756e+09	1.96356e+09	2.61783e+09	9.84096e+08	1.20935e+09	1.51694e+09	1.54701e+09	1.51755e+09	8.68529e+08	1.20762e+09	1.46855e+09	1.04688e+09	1.99691e+09	1.35336e+09	1.5085	0.593115	0.0199709	0.857143	0.740832
Com_13400_pos	5β-Androstan-17β-ol-3-one	C19 H30 O2	290.224	13.223	No results	No results	Full match	809307	1.67072e+06	863685	3.89578e+06	1.14495e+06	885810	696760	739505	903255	1.03051e+06	1.75469e+06	827458	914407	1.68287e+06	1.23953e+06	1.47856e+06	932440	1.23779	0.307769	0.782412	0.585714	0.363728
Com_13417_pos	ACar 12:3	C19 H32 N O4	337.225	11.637	No results	Invalid mass	No results	631386	1.06676e+06	1.27201e+06	1.74803e+06	2.47191e+06	1.06958e+06	1.47118e+06	1.48323e+06	1.63193e+06	1.72788e+06	3.79295e+06	3.10824e+06	2.14537e+06	1.66786e+06	2.71087e+06	1.72513e+06	2.06007e+06	0.630341	-0.665797	0.0267451	0.828571	0.992164
Com_13470_pos	N2-ethyl-N4-isopropyl-6-(methylthio)-1,3,5-triazine-2,4-diamine	C9 H17 N5 S	227.121	10.288	Full match	No results	No results	3.96869e+06	3.55878e+06	3.37603e+06	2.98326e+06	2.75328e+06	4.12345e+06	3.43145e+06	2.86146e+06	3.27434e+06	3.31167e+06	3.9072e+06	3.0269e+06	2.42602e+06	2.9797e+06	3.43695e+06	2.49206e+06	3.58115e+06	1.10438	0.143232	0.188118	0.685714	0.201843
Com_1351_pos	Glycocholic acid	C26 H43 N O6	465.309	12.817	Full match	No results	Full match	2.12262e+07	4.5965e+07	2.71739e+07	6.41794e+07	5.14082e+07	2.45052e+07	2.09037e+07	4.25044e+06	3.58483e+06	5.86517e+06	1.24648e+07	1.30297e+07	2.74806e+06	6.32235e+06	1.29796e+07	1.05127e+07	1.55438e+07	4.17865	2.06304	4.43254e-05	1	2.76374
Com_13567_pos	(+/-)-Octopamine	C8 H11 N O2	153.079	0.149	No results	No results	Full match	4.83599e+06	4.02191e+06	4.81815e+06	3.68008e+06	2.95979e+06	4.68344e+06	4.2313e+06	4.28383e+06	4.63741e+06	5.50639e+06	4.98753e+06	4.32131e+06	2.87698e+06	3.41509e+06	3.99167e+06	2.90973e+06	4.26889e+06	1.01357	0.0194527	0.829787	0.471429	0.0707016
Com_13582_pos	2-(2-amino-3-methylbutanamido)-3-phenylpropanoic acid	C14 H20 N2 O3	264.147	9.321	Full match	No results	No results	5.40556e+06	593369	1.08105e+06	993483	536914	778098	696002	487874	472713	972786	660785	949254	732696	888404	753612	928058	906683	1.8582	0.893909	0.387327	0.4	0.53859
Com_13630_pos	ACar 10:1	C17 H32 N O4	313.225	10.694	No results	Invalid mass	No results	4.3842e+06	3.11495e+06	2.40991e+06	2.48634e+06	2.03408e+06	3.43564e+06	1.63097e+06	1.54853e+06	1.24249e+06	1.38436e+06	1.56647e+06	2.07959e+06	2.8273e+06	2.47719e+06	1.58337e+06	3.00771e+06	1.67921e+06	1.43593	0.521983	0.0432035	0.8	0.672056
Com_13632_pos	N-(2,5-diethoxy-4-morpholinophenyl)-4-methoxybenzenesulfonamide	C21 H28 N2 O6 S	436.169	11.7	Full match	No results	No results	648392	436814	610008	292586	418425	5.02661e+06	391996	428605	656179	740960	419821	466808	484766	506278	437806	413805	653363	2.14622	1.1018	0.568677	0.6	0.48447
Com_13731_pos	7-Hydroxycoumarine	C9 H6 O3	162.032	0.127	Full match	No results	No results	4.2759e+06	3.2768e+06	4.79836e+06	3.10315e+06	3.0575e+06	4.75977e+06	4.18497e+06	3.99539e+06	5.13639e+06	4.96266e+06	4.57313e+06	4.07009e+06	4.2451e+06	3.85956e+06	3.85662e+06	46475.4	4.09754e+06	1.0098	0.0140658	0.469371	0.457143	0.684924
Com_13767_pos	PC (7:0/22:6)	C37 H62 N O8 P	679.413	15.333	No results	Invalid mass	No results	363918	282799	328802	268986	228969	491571	349606	330057	433148	381546	335942	288653	429488	316909	324600	336226	343789	0.939292	-0.0903546	0.446776	0.614286	0.192291
Com_1379_pos	delta9-THC-d3	C21 H27 [2]H3 O2	317.243	14.14	Full match	No results	No results	2.79902e+07	2.3051e+07	2.26041e+07	2.08208e+07	1.77556e+07	4.34291e+07	7.53181e+07	4.20497e+07	4.57839e+07	4.84341e+07	5.63707e+07	5.85659e+07	3.53786e+07	9.1851e+07	1.08399e+08	6.3481e+07	1.37994e+08	0.479372	-1.06078	0.00709229	0.871429	1.44265
Com_1388_pos	Hesperetin	C16 H14 O6	302.077	8.407	Invalid mass	No results	No results	1.03556e+07	6.59764e+06	9.9558e+06	7.04558e+06	8.62187e+06	1.37165e+07	4.53468e+06	8.47679e+06	6.25486e+06	5.8137e+06	6.9947e+06	2.59349e+07	8.3464e+06	1.74156e+06	1.86134e+06	1.08161e+07	1.1942e+06	1.1222	0.166324	0.216612	0.671429	0.803416
Com_1389_pos	Coumarin	C9 H6 O2	146.037	2.197	Full match	Full match	Full match	7.19434e+07	1.06877e+08	8.62333e+07	5.51234e+07	6.68084e+07	6.94844e+07	5.1135e+07	1.22721e+08	1.01846e+08	1.02269e+08	9.01343e+07	1.90562e+08	1.56084e+08	1.15948e+08	1.04974e+08	5.09415e+07	7.47448e+07	0.653156	-0.614502	0.0187159	0.814286	0.742426
Com_13942_pos	PC (22:3e/18:4)	C48 H84 N O7 P	817.585	15.533	No results	Invalid mass	No results	250741	236509	1.24124e+06	175186	918098	660350	1.09738e+06	243465	1.31782e+06	965619	1.06651e+06	779013	255807	2.91292e+06	2.13588e+06	250086	769677	0.611598	-0.709343	0.325528	0.657143	0.847978
Com_1396_pos	Deoxycorticosterone	C21 H30 O3	330.219	13.105	No results	No results	Full match	9.08016e+06	8.04032e+06	6.16361e+06	1.04045e+07	9.83826e+06	1.56665e+07	1.32936e+07	1.43207e+07	1.44161e+07	1.61573e+07	1.03357e+07	2.26397e+07	1.1871e+07	2.90147e+07	3.63267e+07	8.91842e+06	2.37238e+07	0.551622	-0.858248	0.0113181	0.828571	1.00005
Com_14024_pos	6-anilino-1,3-dimethyl-1,2,3,4-tetrahydropyrimidine-2,4-dione	C12 H13 N3 O2	231.101	7.95	Full match	No results	No results	409954	354758	422166	371131	256412	424509	346095	370146	576585	972474	410161	811646	4.92061e+06	1.34812e+06	971340	4.50201e+06	1.38745e+06	0.226968	-2.13944	0.00311769	0.914286	2.06187
Com_14246_pos	N-acetyl-L-ornithine	C7 H14 N2 O3	174.101	8.306	No results	No results	Full match	2.47499e+06	2.64494e+06	3.29368e+06	2.34071e+06	1.62358e+06	2.60274e+06	2.75359e+06	1.64586e+06	1.89271e+06	2.74023e+06	1.92791e+06	2.40494e+06	3.80943e+06	2.23001e+06	2.65976e+06	1.96381e+06	2.31914e+06	1.07378	0.102703	0.486899	0.642857	0.284855
Com_14335_pos	PC (14:0/16:3)	C38 H70 N O8 P	699.481	15.6	No results	Full match	No results	543637	490749	521469	374732	374695	508910	534592	544281	529606	558879	529689	492871	571265	2.66741e+06	989770	511527	586507	0.599361	-0.738504	0.0704781	0.842857	0.690345
Com_14385_pos	PC (17:0/18:3)	C43 H80 N O8 P	769.56	15.414	No results	Full match	No results	1.08896e+06	627241	1.91712e+06	578038	361353	1.15551e+06	1.68066e+06	1.66807e+06	1.62991e+06	1.28656e+06	1.65653e+06	1.16672e+06	701326	3.07578e+06	2.79209e+06	1.76934e+06	2.12886e+06	0.592113	-0.756056	0.0499965	0.785714	1.15467
Com_14441_pos	(5E)-7-methylidene-10-oxo-4-(propan-2-yl)undec-5-enoic acid	C15 H24 O3	252.172	14.007	Full match	No results	No results	2.10509e+06	2.45065e+06	3.13559e+06	2.30453e+06	1.77374e+06	3.38895e+06	3.50548e+06	2.54506e+06	3.25061e+06	2.98879e+06	2.80824e+06	2.33371e+06	4.10517e+06	3.62274e+06	2.27733e+06	3.21684e+06	4.44571e+06	0.843917	-0.244827	0.175954	0.685714	0.344758
Com_14443_pos	8,8-dimethyl-2H,8H-pyrano[3,2-g]chromen-2-one	C14 H12 O3	228.076	9.566	Invalid mass	No results	No results	260866	598480	421619	293389	352493	313319	264808	565650	311623	271341	264514	711131	251392	1.22673e+06	846315	224353	254799	0.726187	-0.461588	0.444021	0.528571	0.361299
Com_14485_pos	tert-butyl N-[2-(benzylamino)-1-methyl-2-oxoethyl]carbamate	C15 H22 N2 O3	278.163	8.623	Full match	No results	No results	2.41648e+06	2.09649e+06	3.20861e+06	2.09059e+06	1.75556e+06	2.86314e+06	2.48802e+06	2.04971e+06	2.05343e+06	3.17692e+06	1.3921e+06	3.31477e+06	2.9096e+06	1.34435e+06	990538	2.08454e+06	1.30441e+06	1.17214	0.22914	0.177427	0.685714	0.43821
Com_14497_pos	Andrographolide	C20 H30 O5	350.211	15.093	Full match	No results	No results	3.11374e+06	1.37584e+06	2.71526e+06	1.58827e+06	2.33279e+06	2.38972e+06	2.75702e+06	2.27634e+06	3.09485e+06	2.97483e+06	2.28956e+06	2.62785e+06	2.65446e+06	1.51209e+06	1.45916e+06	2.31468e+06	2.48533e+06	0.98132	-0.0272048	0.84234	0.457143	0.0534268
Com_14506_pos	3,4-dihydro-2H,6H-[1,3]thiazino[2,3-b]quinazolin-6-one	C11 H10 N2 O S	240.03	10.651	Invalid mass	No results	No results	628054	2.29222e+06	2.69855e+06	2.10569e+06	1.96083e+06	2.27464e+06	1.59053e+06	2.36227e+06	3.76644e+06	3.42946e+06	4.0798e+06	2.03834e+06	819646	1.89075e+06	2.19194e+06	2.02136e+06	3.11332e+06	0.752834	-0.409596	0.258164	0.671429	0.612233
Com_1455_pos	LPE 22:5	C27 H46 N O7 P	527.3	14.696	No results	Full match	No results	1.64458e+07	9.43961e+07	7.96227e+07	1.69675e+07	6.35797e+06	7.57901e+07	1.71764e+08	1.00041e+08	1.06682e+08	1.1929e+08	3.83919e+07	3.44941e+07	1.69986e+08	1.24426e+08	1.49022e+08	4.52733e+07	1.68006e+08	0.624342	-0.679592	0.135304	0.728571	1.80321
Com_1459_pos	Propionylcarnitine	C10 H19 N O4	217.131	1.579	Full match	Full match	Full match	1.35979e+08	1.26411e+08	1.45991e+08	1.31453e+08	1.30031e+08	9.27988e+07	7.38979e+07	7.9091e+07	1.36306e+08	8.25233e+07	1.38933e+08	1.28802e+08	1.03349e+08	1.60342e+08	1.10655e+08	1.00641e+08	1.37979e+08	1.01397	0.0200165	0.907604	0.485714	0.257422
Com_14629_pos	2-Pyridylacetic acid	C7 H7 N O2	137.048	0.25	Full match	No results	Full match	3.55003e+06	3.31494e+06	4.06237e+06	2.73719e+06	2.22015e+06	3.83499e+06	4.22364e+06	4.0711e+06	4.03959e+06	4.18394e+06	4.12384e+06	3.90769e+06	3.54098e+06	3.80116e+06	3.2787e+06	3.21468e+06	4.45283e+06	0.885799	-0.174948	0.181504	0.657143	0.279259
Com_14689_pos	Pilocarpine	C11 H16 N2 O2	208.121	9.945	Full match	Full match	No results	1.20322e+06	2.53646e+06	1.07818e+06	1.55267e+06	1.60174e+06	2.77946e+06	1.0926e+06	1.42857e+06	2.08219e+06	4.53102e+06	2.00612e+06	2.3715e+06	2.93054e+06	1.19305e+06	2.41547e+06	1.81663e+06	1.50979e+06	0.759281	-0.397294	0.177725	0.671429	0.523818
Com_14694_pos	PC (20:4e/20:4)	C48 H82 N O7 P	815.575	16.874	No results	Invalid mass	No results	1.53452e+06	2.71899e+06	2.12286e+06	1.16218e+06	1.06879e+06	3.35834e+06	1.74214e+06	1.65202e+06	2.2889e+06	1.11591e+06	2.53885e+06	1.90322e+06	1.39079e+06	2.76366e+06	1.01053e+06	1.44203e+06	2.00792e+06	1.08108	0.112479	0.794485	0.457143	0.150953
Com_14697_pos	4-fluoro-N-(4-piperidinophenyl)benzenesulfonamide	C17 H19 F N2 O2 S	334.112	8.858	Invalid mass	No results	No results	304390	172758	190535	124481	121293	176968	168994	186417	197434	206938	189295	162987	257384	202311	187770	3.97458e+06	199105	0.312128	-1.67979	0.203917	0.771429	0.807699
Com_14713_pos	PC (18:1e/18:0)	C44 H88 N O7 P	773.632	15.938	No results	Full match	No results	1.82148e+06	2.68494e+06	3.75473e+06	2.24294e+06	1.9266e+06	2.31717e+06	2.5042e+06	2.25668e+06	2.82786e+06	2.07633e+06	1.49674e+06	1.48936e+06	922036	1.31501e+06	2.44296e+06	1.78412e+06	2.54092e+06	1.28685	0.363845	0.0712236	0.714286	0.533871
Com_14798_pos	PC (21:2/20:3)	C49 H88 N O8 P	849.61	15.797	No results	Invalid mass	No results	362943	334851	367760	252969	247833	367456	372315	338748	380499	386827	343262	322164	394748	1.35068e+06	675588	346337	397459	0.667395	-0.583387	0.0755049	0.757143	0.612259
Com_14827_pos	11β-Prostaglandin F2α	C20 H34 O5	354.24	13.118	No results	No results	Full match	1.30479e+06	1.08948e+06	900721	1.03309e+06	1.06825e+06	1.66714e+06	873131	1.72782e+06	1.87429e+06	1.57663e+06	931021	2.11165e+06	423563	1.84647e+06	952805	554060	562516	0.902648	-0.147764	0.930443	0.542857	0.0440305
Com_14852_pos	methyl 2,5-dimethyl-1H-pyrrole-3-carboxylate	C8 H11 N O2	175.063	1.407	Invalid mass	No results	No match	2.86314e+06	3.8493e+06	1.47186e+06	1.77928e+06	2.34778e+06	3.37826e+06	4.06271e+06	1.85367e+06	1.91782e+06	1.90195e+06	2.17807e+06	1.43693e+06	1.87511e+06	1.12483e+06	996062	903133	1.69942e+06	1.77615	0.828751	0.00940492	0.842857	1.07242
Com_14862_pos	NVP-231	C25 H25 N3 O2 S	431.171	10.967	Invalid mass	No results	No results	351247	323082	327902	256247	229695	331855	327908	385726	383319	399369	373305	354970	428920	1.87804e+06	1.60061e+06	424040	452601	0.459291	-1.12252	0.0195842	1	1.07515
Com_14885_pos	PC (19:2/20:5)	C47 H80 N O8 P	817.56	16.761	No results	Full match	No results	1.80101e+06	1.30455e+06	760385	1.53832e+06	482809	2.48597e+06	1.62023e+06	1.3506e+06	680403	774109	2.45536e+06	1.98554e+06	1.05889e+06	611268	1.22927e+06	564539	2.37584e+06	1.09096	0.125599	0.698773	0.571429	0.246376
Com_1491_pos	4-Coumaric acid	C9 H8 O3	164.047	8.68	Full match	Full match	Full match	4.0148e+07	9.43416e+07	8.47872e+07	6.20351e+07	4.17649e+07	7.81126e+07	3.6134e+07	1.04791e+08	6.63279e+07	7.11334e+07	4.7724e+07	1.73627e+08	7.36167e+07	3.46168e+07	8.20912e+07	3.85975e+07	4.86879e+07	0.842871	-0.246616	0.57452	0.542857	0.236791
Com_1493_pos	DL-α-Aminocaprylic acid	C8 H17 N O2	159.126	8.657	Full match	No results	Full match	4.03846e+07	5.57119e+07	5.90869e+07	5.23938e+07	7.27013e+07	8.74144e+07	6.90874e+07	7.32686e+07	8.09024e+07	9.49065e+07	8.08857e+07	9.84259e+07	8.89419e+07	1.19034e+08	1.90414e+08	6.43696e+07	1.9384e+08	0.575095	-0.798127	0.00440748	0.914286	0.945734
Com_14979_pos	(3R)-4,4-Dimethyl-2-oxotetrahydro-3-furanyl beta-D-glucopyranoside	C12 H20 O8	292.116	12.15	Full match	No results	No results	1.59433e+06	2.94331e+06	1.13955e+06	2.26659e+06	2.74574e+06	2.4252e+06	885316	531290	851366	2.80054e+06	664856	2.4822e+06	2.30566e+06	1.31954e+06	2.32741e+06	2.16546e+06	844278	1.22755	0.295787	0.30526	0.657143	0.517843
Com_14981_pos	Jasmone	C11 H16 O	164.12	0.465	Full match	No results	No results	3.31402e+06	3.19956e+06	3.48675e+06	2.42416e+06	2.19959e+06	2.9639e+06	3.64606e+06	3.34493e+06	3.77621e+06	3.91167e+06	3.51067e+06	2.54033e+06	1.75283e+06	3.13795e+06	2.30443e+06	2.28309e+06	4.36426e+06	0.980856	-0.0278868	0.985353	0.557143	0.0592813
Com_149_pos	Methionine sulfoxide	C5 H11 N O3 S	165.046	1.933	Full match	Full match	No results	1.34721e+09	1.86794e+09	1.67458e+09	1.40139e+09	1.08318e+09	1.81709e+09	1.45064e+09	2.02572e+09	2.49049e+09	2.59443e+09	3.40104e+09	3.06935e+09	2.49782e+09	1.34477e+09	2.0957e+09	1.2552e+09	2.02582e+09	0.666783	-0.58471	0.00882483	0.828571	0.712248
Com_15036_pos	α-Hydroxyalprazolam	C17 H13 Cl N4 O	324.078	7.689	Full match	No results	No results	705397	965601	619325	741563	605646	1.3735e+06	1.10434e+06	637972	1.6636e+06	858399	786015	825666	1.63941e+06	739761	2.13094e+06	2.83634e+06	1.09315e+06	0.661273	-0.596682	0.115557	0.714286	0.638137
Com_15039_pos	Cholecalciferol	C27 H44 O	384.339	15.23	Full match	No results	No results	2.5081e+06	1.54504e+06	2.14056e+06	1.39676e+06	2.71574e+06	2.44938e+06	2.16976e+06	976228	1.27703e+06	2.01622e+06	1.29753e+06	1.26022e+06	2.8282e+06	2.17434e+06	1.88383e+06	1.72957e+06	2.21969e+06	1.20716	0.271621	0.157771	0.7	0.430891
Com_15059_pos	Mesalamine	C7 H7 N O3	153.043	0.357	Full match	No results	Full match	2.48816e+06	3.02945e+06	2.89976e+06	2.22055e+06	1.68554e+06	2.7494e+06	3.09007e+06	3.14964e+06	3.61942e+06	3.97329e+06	3.30276e+06	3.34538e+06	3.35791e+06	3.96393e+06	2.36922e+06	3.01612e+06	3.95879e+06	0.761883	-0.392359	0.0147054	0.9	0.518513
Com_1507_pos	(3β,5ξ,9ξ)-3,23-Dihydroxy-1-oxoolean-12-en-28-oic acid	C30 H46 O5	486.335	13.125	Full match	No results	No results	9.18715e+07	4.58192e+06	3.44133e+07	9.44244e+07	3.15805e+07	6.93923e+06	1.12703e+08	9.68766e+06	7.13005e+07	4.63151e+06	4.31841e+07	2.09246e+07	3.98504e+07	5.25252e+07	3.9861e+07	5.44839e+07	3.45947e+07	1.44963	0.535689	0.877566	0.471429	0.174392
Com_15081_pos	1,3-Dimethyluracil	C6 H8 N2 O2	140.059	0.127	No results	No results	Full match	2.90762e+06	2.44989e+06	2.93507e+06	1.96801e+06	1.73823e+06	2.55439e+06	2.49248e+06	3.28179e+06	4.05975e+06	3.80768e+06	3.59922e+06	3.21787e+06	3.94725e+06	3.83448e+06	2.98858e+06	62376	2.87086e+06	0.768902	-0.379129	0.947701	0.871429	0.156366
Com_150_pos	Isobutyraldehyde	C4 H8 O	72.0575	0.352	Full match	No results	No results	1.54366e+09	1.30741e+09	1.45062e+09	1.0465e+09	9.2845e+08	2.54144e+09	1.3862e+09	1.25309e+09	1.35375e+09	1.42338e+09	1.33574e+09	1.19641e+09	1.26556e+09	1.27653e+09	4.26598e+08	1.18611e+09	1.42274e+09	1.2008	0.263992	0.29984	0.657143	0.341205
Com_15167_pos	PC (22:6e/15:1)	C45 H78 N O7 P	775.551	16.802	No results	Full match	No results	2.04106e+06	2.34021e+06	2.45129e+06	2.86471e+06	833622	1.4846e+06	650134	1.39017e+06	1.12703e+06	690810	405143	806491	543318	1.26976e+06	361160	346073	438153	2.45236	1.29417	0.00614588	0.885714	1.67431
Com_15313_pos	Avocadyne 1-acetate	C19 H34 O4	348.23	10.385	Invalid mass	No results	No results	2.61002e+06	1.9932e+06	1.96231e+06	2.76097e+06	1.02572e+06	3.745e+06	1.14822e+06	1.56256e+06	2.88861e+06	2.41944e+06	2.41594e+06	2.17842e+06	916126	978295	897688	941894	1.01625e+06	1.34313	0.425602	0.206885	0.714286	0.58263
Com_15314_pos	(S)-Equol	C15 H14 O3	242.095	11.751	Full match	Full match	Full match	609294	714159	614130	435262	431128	811011	671349	3.65421e+06	494132	522498	559646	460174	373358	361578	344202	455680	471873	0.795512	-0.330044	0.715861	0.728571	0.23064
Com_15316_pos	7-Ketocholesterol	C27 H44 O2	400.334	15.158	No results	No results	Full match	2.29153e+06	2.16432e+06	2.12733e+06	1.87175e+06	1.63451e+06	2.42567e+06	2.807e+06	1.23565e+06	1.42271e+06	1.55976e+06	1.70413e+06	1.67637e+06	2.54647e+06	1.76404e+06	1.94886e+06	1.30835e+06	1.56996e+06	1.30786	0.387208	0.0101471	0.842857	0.608617
Com_15325_pos	5-Methyl-dl-tryptophan	C12 H14 N2 O2	218.105	8.027	No results	No results	Full match	1.16517e+06	1.3331e+06	975600	1.02351e+06	966307	1.87738e+06	1.44607e+06	997105	1.14043e+06	1.35981e+06	923640	1.70774e+06	3.33403e+06	3.07518e+06	2.50038e+06	3.55299e+06	2.45642e+06	0.59641	-0.745624	0.0385982	0.728571	0.814148
Com_15399_pos	Cyclohexylamine	C6 H13 N	99.1048	11.454	Full match	No results	No results	1.22065e+06	913536	1.11492e+06	758551	657073	1.04329e+06	973106	3.59048e+06	999801	1.00756e+06	884248	811121	804365	885605	696537	617708	985849	0.845896	-0.241448	0.813484	0.6	0.123298
Com_15428_pos	PC (22:6e/18:3)	C48 H80 N O7 P	813.568	16.44	No results	Full match	No results	3.90973e+06	2.76093e+06	3.24962e+06	2.57564e+06	1.65949e+06	1.09613e+06	1.58903e+06	1.34407e+06	804659	841125	913524	1.31862e+06	611887	486063	451092	1.39816e+06	1.58125e+06	2.46737	1.30297	0.00131575	0.942857	1.67789
Com_15458_pos	5-(hydroxymethyl)-4-methoxy-2,5-dihydrofuran-2-one	C6 H8 O4	126.032	0.127	Invalid mass	No results	No match	2.61414e+06	2.20561e+06	3.11108e+06	2.13998e+06	1.84186e+06	2.41563e+06	3.04199e+06	3.1459e+06	3.66338e+06	3.88328e+06	3.19799e+06	3.31315e+06	3.80135e+06	3.23408e+06	2.7788e+06	70722.4	2.85833e+06	0.828621	-0.271216	0.835257	0.842857	0.252897
Com_15516_pos	5-Hydroxyindole-2-carboxylic acid	C9 H7 N O3	177.043	12.095	No results	No results	Full match	357346	485728	495306	374915	469292	473499	381889	468174	548621	619666	397947	584938	422446	2.45187e+06	2.11772e+06	370627	491901	0.512156	-0.965343	0.0846522	0.728571	0.79985
Com_15579_pos	PC (20:1/22:6)	C50 H86 N O8 P	859.608	14.236	No results	Full match	No results	416130	1.32846e+06	726285	651434	323662	678531	577935	2.58599e+06	1.56922e+06	1.25628e+06	1.35615e+06	592252	489007	576717	3.69086e+06	1.18136e+06	2.15004e+06	0.434866	-1.20136	0.0177558	0.771429	1.3484
Com_15595_pos	PC (14:0e/10:0)	C32 H66 N O7 P	607.456	15.091	No results	Full match	No results	1.87925e+06	1.45565e+06	1.61625e+06	1.28825e+06	1.03416e+06	2.31579e+06	1.24426e+06	3.29825e+06	1.04176e+06	2.25866e+06	1.91194e+06	1.60293e+06	3.6012e+06	1.8562e+06	2.06606e+06	2.16729e+06	3.89944e+06	0.652917	-0.615029	0.0309541	0.785714	0.720313
Com_15602_pos	Gly-Tyr	C11 H14 N2 O4	238.095	7.959	No results	No results	Full match	344295	283835	241075	169865	281055	540760	202599	221774	222411	362507	300420	215740	225004	870099	450603	228706	230817	0.885746	-0.175035	0.723249	0.485714	0.227386
Com_15606_pos	PC (18:3e/18:1)	C44 H82 N O7 P	767.582	15.407	No results	Full match	No results	208770	174824	211006	126067	134116	199263	209899	195700	209881	212980	210117	193203	233891	205367	240418	245983	237304	0.826436	-0.275024	0.0494655	0.8	0.399101
Com_15679_pos	4-(2,3-dihydro-1,4-benzodioxin-6-yl)butanoic acid	C12 H14 O4	222.089	8.073	Full match	No results	No results	129933	134516	135698	100742	93535.1	423204	136963	384611	362615	216350	137935	563440	453014	1.12331e+06	894662	263307	160796	0.361711	-1.46709	0.00550688	0.914286	1.75389
Com_15739_pos	N-Butylbenzenesulfonamide	C10 H15 N O2 S	213.082	0.465	Full match	No results	No results	2.43034e+06	2.24754e+06	2.74894e+06	1.90227e+06	1.73874e+06	2.4892e+06	2.65955e+06	3.03193e+06	3.37075e+06	3.50116e+06	3.45499e+06	3.25838e+06	2.34038e+06	2.49464e+06	2.4759e+06	2.34701e+06	3.16125e+06	0.787004	-0.345558	0.0134568	0.814286	0.443132
Com_1579_pos	Testosterone	C19 H28 O2	288.209	12.498	Full match	Full match	Full match	2.52015e+06	2.42317e+06	2.56038e+06	9.48295e+06	3.47444e+06	2.3792e+06	5.08324e+06	2.71072e+06	3.51184e+06	3.80995e+06	3.38424e+06	3.5871e+06	5.55638e+06	5.56599e+06	6.5297e+07	5.44324e+06	3.18481e+06	0.39089	-1.35517	0.265846	0.742857	0.79184
Com_15806_pos	2'-Deoxycytidine	C9 H13 N3 O4	227.09	1.389	No results	No results	Full match	1.83972e+06	1.91587e+06	1.43809e+06	2.21246e+06	1.20947e+06	2.92107e+06	2.63213e+06	3.32756e+06	2.81494e+06	2.3786e+06	2.57485e+06	2.09387e+06	2.27288e+06	2.32248e+06	2.75982e+06	2.02759e+06	3.55155e+06	0.774805	-0.368094	0.0640757	0.771429	0.523125
Com_15852_pos	Hexadecanamide	C16 H33 N O	238.23	0.355	Invalid mass	No results	No results	3.12588e+06	2.65948e+06	2.81233e+06	1.56759e+06	2.19742e+06	2.66103e+06	2.3206e+06	2.39382e+06	3.33906e+06	2.99027e+06	3.04739e+06	2.58665e+06	1.81631e+06	2.43188e+06	2.58674e+06	2.50064e+06	3.01198e+06	0.927836	-0.108058	0.433996	0.414286	0.15298
Com_1588_pos	5-Hydroxyindole-3-acetic acid	C10 H9 N O3	191.058	6.937	Full match	Full match	Full match	2.52106e+07	3.21292e+07	1.86106e+07	1.39372e+07	1.62273e+07	2.00226e+07	1.29396e+07	2.20306e+07	2.63873e+07	2.90287e+07	2.94818e+07	1.51186e+07	2.80628e+07	1.29644e+07	1.53232e+07	4.16279e+07	2.76956e+07	0.802039	-0.318256	0.238464	0.671429	0.468023
Com_159_pos	Acetyl-L-carnitine	C9 H17 N O4	203.116	1.412	Full match	Full match	Full match	1.93264e+09	2.26563e+09	3.13455e+09	2.07804e+09	1.92212e+09	3.15601e+09	2.16159e+09	1.52906e+09	1.49501e+09	1.30602e+09	1.26212e+09	1.87825e+09	1.11735e+09	1.02289e+09	8.72705e+08	7.89722e+08	1.33713e+09	1.88629	0.91555	6.0443e-05	1	1.21332
Com_1603_pos	11-α-Hydroxy-17-methyltestosterone	C20 H30 O3	318.219	12.619	Full match	No results	No results	2.27948e+06	2.62289e+06	1.94629e+06	2.93588e+06	2.91974e+06	3.40919e+06	2.44241e+06	2.07917e+07	9.58816e+06	7.31361e+06	5.14341e+06	2.8831e+06	2.58646e+06	4.68091e+06	5.6582e+06	2.86914e+06	2.64544e+06	0.41316	-1.27523	0.0130807	0.814286	1.24944
Com_16186_pos	N-Acetyl-D-glucosamine 6-phosphate	C8 H16 N O9 P	301.056	1.66	No results	No results	Full match	2.24364e+06	1.51088e+06	1.57947e+06	937779	796806	1.09521e+06	976942	1.68614e+06	1.83244e+06	1.58823e+06	1.68907e+06	1.20394e+06	856377	924053	813684	763067	877590	1.06732	0.0939888	0.732494	0.542857	0.119424
Com_161_pos	Indole-3-acetic acid	C10 H9 N O2	175.063	9.495	Full match	Full match	Full match	5.80857e+08	1.07709e+09	9.49317e+08	8.96937e+08	7.81187e+08	7.39392e+08	9.82736e+08	1.09293e+09	2.64717e+09	1.04337e+09	2.35664e+09	1.65299e+09	9.0186e+08	1.27105e+09	1.5188e+09	1.04389e+09	1.41976e+09	0.574116	-0.800585	0.00214831	0.928571	0.984416
Com_16238_pos	Norbutorphanol	C16 H21 N O2	259.157	8.741	Full match	No results	No results	1.03151e+06	837581	1.31045e+06	974876	613093	1.40445e+06	710917	1.60004e+06	1.65969e+06	3.41204e+06	2.05759e+06	2.11e+06	1.65044e+06	1.74946e+06	1.4759e+06	1.18978e+06	1.18148e+06	0.54365	-0.87925	0.00148019	0.942857	1.12821
Com_16240_pos	Stearic acid	C18 H36 O2	284.271	0.129	Full match	No results	No results	2.35295e+06	2.59283e+06	2.63814e+06	1.74068e+06	1.75439e+06	2.71811e+06	2.29793e+06	1.96499e+06	2.53797e+06	2.8422e+06	2.69893e+06	2.44932e+06	2.0741e+06	2.57114e+06	2.13134e+06	18459.3	2.59438e+06	1.05073	0.0713885	0.411031	0.514286	0.825936
Com_1625_pos	N-Acetylvaline	C7 H13 N O3	159.09	5.728	No results	No results	Full match	7.30188e+07	8.71651e+07	4.47981e+07	3.14277e+07	3.28977e+07	2.89124e+07	5.40583e+07	1.29203e+07	3.17122e+07	1.88528e+07	5.21647e+07	2.69814e+07	2.61417e+07	3.19698e+07	2.97627e+07	2.83253e+07	2.83026e+07	1.75268	0.809566	0.0205001	0.871429	1.02343
Com_1627_pos	PC (14:1e/3:0)	C25 H50 N O7 P	507.332	14.545	No results	Full match	No results	1.94997e+07	2.65518e+07	2.05522e+07	2.20851e+07	1.68244e+07	1.55477e+07	6.39213e+07	2.9234e+07	3.73891e+07	4.03512e+07	4.46726e+07	4.62352e+07	2.31766e+07	8.72886e+07	8.51507e+07	5.12759e+07	8.45843e+07	0.499209	-1.00228	0.00829129	0.885714	1.34248
Com_16347_pos	methyl 1-isopropyl-1H-1,2,3-benzotriazole-5-carboxylate	C11 H13 N3 O2	275.062	12.803	Invalid mass	No results	No results	576065	562729	553381	1.06064e+06	1.33782e+06	548862	611646	1.57811e+06	2.80694e+06	906122	1.765e+06	1.0444e+06	706590	711045	662335	611872	691604	0.653223	-0.614352	0.117704	0.8	0.888742
Com_16358_pos	PC (8:0/9:0)	C25 H50 N O8 P	523.331	13.588	No results	Invalid mass	No results	257860	233828	244231	1.17247e+06	268350	264499	404590	280324	272100	277488	264964	229974	264652	426187	320881	279380	319209	1.38509	0.469983	0.521898	0.628571	0.280863
Com_16379_pos	Dihydrouracil	C4 H6 N2 O2	114.043	0.149	No results	No results	Full match	2.62839e+06	2.17387e+06	2.43871e+06	1.86863e+06	1.36054e+06	2.17614e+06	2.3065e+06	2.78922e+06	3.18854e+06	2.68416e+06	3.05367e+06	2.38024e+06	2.90803e+06	2.3888e+06	2.00618e+06	1.90333e+06	2.81615e+06	0.81786	-0.290075	0.0608244	0.8	0.382535
Com_16391_pos	3b,7b-Dihydroxy-5-androsten-17-one	C19 H28 O3	304.204	10.7	No results	No results	Full match	563210	818810	572828	481079	410961	1.31526e+06	947903	590233	755760	653966	945813	693119	1.24697e+06	707680	2.1808e+06	928079	622624	0.782845	-0.353201	0.26196	0.671429	0.580424
Com_16395_pos	6-methyl-7-nitro-2,3-dihydro-1,4-benzodioxine	C9 H9 N O4	177.043	8.082	Invalid mass	No results	No match	1.27809e+06	2.19383e+06	1.85572e+06	1.49293e+06	1.65753e+06	1.80195e+06	2.03955e+06	2.23238e+06	2.82697e+06	2.25673e+06	1.87926e+06	2.18699e+06	2.2774e+06	1.41362e+06	1.45443e+06	1.45372e+06	1.61078e+06	0.898284	-0.154756	0.371185	0.628571	0.176543
Com_16450_pos	PC (14:0e/3:0)	C25 H52 N O7 P	509.35	15.4	No results	Full match	Full match	1.667e+06	1.11704e+06	214652	1.42879e+06	1.28373e+06	1.24342e+06	2.44431e+06	1.61261e+06	1.49734e+06	1.25192e+06	1.69037e+06	1.26645e+06	2.29776e+06	1.42173e+06	1.40278e+06	1.74012e+06	1.75934e+06	0.842327	-0.247547	0.298747	0.685714	0.622067
Com_1654_pos	Picolinic acid	C6 H5 N O2	123.03	1.22	Invalid mass	Invalid mass	No results	1.13012e+08	1.28806e+08	1.43652e+08	8.23764e+07	8.28184e+07	1.30977e+08	1.29963e+08	1.37556e+08	1.25493e+08	1.39177e+08	1.13998e+08	1.36994e+08	1.38995e+08	1.26174e+08	1.30852e+08	1.06395e+08	1.37113e+08	0.896878	-0.157016	0.205773	0.657143	0.278192
Com_1655_pos	Inosine	C10 H12 N4 O5	268.081	2.918	Full match	Full match	Full match	1.09863e+06	1.24545e+06	1.30859e+06	999532	834344	1.14369e+06	1.4078e+06	1.18662e+06	1.07088e+06	8.58479e+06	1.21596e+06	7.95988e+06	1.41661e+08	878219	1.02707e+06	1.51987e+08	1.01146e+06	0.0362714	-4.78502	0.0705843	0.614286	2.46441
Com_16584_pos	PC (13:0/16:3)	C37 H68 N O8 P	685.468	15.633	No results	Full match	No results	322211	301976	297871	220336	208580	298495	308250	308587	318677	423100	328766	305914	299655	997967	973166	311891	332427	0.607967	-0.717934	0.03539	0.885714	0.760485
Com_16654_pos	Mesterolone	C20 H32 O2	304.24	14.499	No results	No results	Full match	1.56087e+06	1.2751e+06	1.45494e+06	2.00389e+06	1.63761e+06	1.06342e+06	1.42543e+06	1.38621e+06	1.51127e+06	1.56655e+06	2.03319e+06	1.27265e+06	1.4819e+06	2.53478e+06	2.05456e+06	1.30764e+06	1.44895e+06	0.896962	-0.156881	0.34697	0.6	0.206962
Com_16683_pos	3-(3,4-dimethoxyphenyl)-1-(2-hydroxy-4,6-dimethoxyphenyl)propan-1-one	C19 H22 O6	346.139	12.177	Invalid mass	No results	No results	1.17652e+06	1.62709e+06	1.48334e+06	1.16697e+06	1.32494e+06	1.3026e+06	1.09566e+06	2.03468e+06	2.72314e+06	2.3648e+06	2.55818e+06	2.67475e+06	1.0924e+06	1.36355e+06	1.52136e+06	1.05471e+06	1.21263e+06	0.704842	-0.504629	0.046584	0.7	0.59357
Com_1672_pos	methyl isoquinoline-3-carboxylate	C11 H9 N O2	187.061	5.078	Invalid mass	No results	No results	4.79455e+07	3.80367e+07	5.25844e+07	4.14744e+07	3.87961e+07	5.0216e+07	4.49769e+07	7.06376e+07	6.75153e+07	6.89879e+07	1.11682e+08	6.38631e+07	7.78179e+07	5.74924e+07	6.18097e+07	6.41548e+07	7.8492e+07	0.62096	-0.687427	1.89042e-05	1	0.888326
Com_16808_pos	D-(+)-Proline	C5 H9 N O2	115.063	0.127	Full match	Full match	Full match	1.88179e+06	1.82404e+06	2.46019e+06	1.48141e+06	1.36573e+06	2.01074e+06	2.36641e+06	2.73067e+06	2.85951e+06	2.59904e+06	2.61301e+06	2.52103e+06	2.40236e+06	2.12072e+06	1.92076e+06	62136.4	103782	0.959665	-0.0593973	0.395344	0.714286	0.995659
Com_1681_pos	Prolylleucine	C11 H20 N2 O3	228.147	1.422	Full match	No results	Full match	5.33745e+07	6.95952e+07	3.48273e+07	3.23527e+07	2.6537e+07	3.60014e+07	7.97966e+07	1.91499e+07	2.03517e+07	1.95223e+07	2.1375e+07	1.90005e+07	4.71771e+07	5.5245e+07	5.71206e+07	4.37796e+07	5.69552e+07	1.32057	0.401159	0.182767	0.671429	0.840057
Com_16834_pos	2-(cyclopropylcarbonyl)-3-(4-fluoroanilino)acrylonitrile	C13 H11 F N2 O	252.068	10.651	Invalid mass	No results	No results	395966	1.88319e+06	1.58884e+06	1.47698e+06	1.20832e+06	1.28063e+06	989397	1.55329e+06	2.45267e+06	2.00148e+06	2.86673e+06	1.28469e+06	1.90433e+06	1.55536e+06	1.75914e+06	1.15859e+06	2.26813e+06	0.670309	-0.577102	0.0641867	0.814286	0.908471
Com_16863_pos	PC (18:0/18:1)	C44 H86 N O8 P	787.598	16.204	No results	Invalid mass	No results	2.19232e+06	553592	149718	106381	272720	146189	1.46437e+06	166995	685656	143751	196017	136725	150311	1.3396e+06	152394	172006	179748	2.10008	1.07044	0.355017	0.571429	1.25767
Com_16897_pos	Ranolazine	C24 H33 N3 O4	449.219	10.186	Invalid mass	No results	No results	447243	580258	586256	417916	373903	597597	424259	504475	681690	597451	706384	506499	640331	1.17226e+06	1.00503e+06	677995	910818	0.661404	-0.596397	0.00386243	0.9	0.726831
Com_16940_pos	1,2-dihydroxyheptadec-16-yn-4-yl acetate	C19 H34 O4	326.245	12.769	Full match	No results	No results	766186	822912	1.03732e+06	1.19108e+06	1.87362e+06	1.11569e+06	1.13443e+06	808054	1.05061e+06	836084	978729	746326	747191	1.50082e+06	1.33042e+06	1.07682e+06	1.84942e+06	1.03846	0.0544491	0.76732	0.585714	0.132009
Com_16991_pos	Folic acid	C19 H19 N7 O6	441.14	7.343	No results	No results	Full match	553987	595270	604172	434605	403108	570463	556902	834803	1.31218e+06	689224	1.56804e+06	1.04478e+06	630929	605916	557382	584357	633629	0.627822	-0.671571	0.00777936	0.928571	0.788626
Com_169_pos	2,4-dihydroxyheptadec-16-en-1-yl acetate	C19 H36 O4	328.261	13.993	Full match	No results	No results	1.91916e+08	2.47336e+08	1.97315e+08	1.58815e+08	1.34451e+08	3.44853e+08	2.23586e+08	2.86481e+08	3.92e+08	3.15871e+08	2.36432e+08	1.76384e+08	5.43897e+08	5.26889e+08	4.55163e+08	5.86952e+08	4.18174e+08	0.543488	-0.87968	0.00358332	0.871429	1.09009
Com_17026_pos	Octopine	C9 H18 N4 O4	246.137	10.241	No results	Invalid mass	No results	717237	625242	1.18382e+06	696408	500169	852213	801595	1.04491e+06	1.38486e+06	1.82593e+06	1.73942e+06	2.52049e+06	1.30304e+06	1.75157e+06	1.66649e+06	1.32988e+06	1.15549e+06	0.488547	-1.03343	0.00011032	0.971429	1.32969
Com_17073_pos	Tetrahydroaldosterone	C21 H32 O5	364.225	8.442	No results	No results	Full match	2.81832e+06	1.80453e+06	1.6339e+06	734644	709772	1.68614e+06	348076	569888	688843	905911	671592	671772	418051	461135	351758	692944	654707	2.28497	1.19217	0.0527059	0.828571	1.23125
Com_17116_pos	methyl 7-hydroxy-4-oxo-8-propyl-4H-1-benzothiine-2-carboxylate	C14 H14 O4 S	278.061	10.877	Full match	No results	No results	235102	214913	237875	170382	148948	238715	226037	269667	263957	272634	262344	265824	287352	282903	2.71182e+06	244215	277436	0.409256	-1.28893	0.0675095	1	0.953853
Com_17122_pos	PC (20:5e/22:6)	C50 H80 N O7 P	1675.11	16.826	No results	Invalid mass	No results	1.13e+06	2.2427e+06	1.11695e+06	675829	446600	311238	929209	573117	2.71923e+06	1.27384e+06	1.10328e+06	1.40112e+06	275475	2.29415e+06	891727	712043	1.11248e+06	0.792243	-0.335985	0.488743	0.6	0.428897
Com_17126_pos	Boldione	C19 H24 O2	284.178	13.326	No results	No results	Full match	748693	820928	1.39852e+06	1.15033e+06	1.74943e+06	868787	2.19853e+06	677692	887272	1.35908e+06	917925	671286	1.93614e+06	1.51866e+06	1.99088e+06	2.48757e+06	2.14592e+06	0.874741	-0.193072	0.639262	0.571429	0.25779
Com_17238_pos	PC (22:3e/16:0)	C46 H88 N O7 P	797.629	15.395	No results	Full match	No results	106985	87607.6	103015	68782	63277.1	102113	115048	106874	111422	103510	108112	86493.6	133391	100807	106945	126055	201582	0.779655	-0.359093	0.0504794	0.757143	0.455787
Com_1726_pos	8-Hydroxyquinoline	C9 H7 N O	145.053	8.403	Full match	Full match	No results	1.29614e+08	1.4699e+08	8.56899e+07	6.02385e+07	5.45004e+07	5.34229e+07	7.42734e+07	8.3411e+07	1.10714e+08	8.12398e+07	9.60979e+07	7.71953e+07	6.38907e+07	7.81108e+07	5.22105e+07	7.25082e+07	3.40519e+07	1.15274	0.205068	0.561623	0.457143	0.226796
Com_1727_pos	5-Hydroxyindole	C8 H7 N O	133.053	8.767	Full match	No results	Full match	2.18678e+07	7.91923e+07	3.7567e+07	6.75238e+07	6.78349e+07	5.41301e+07	3.34184e+07	1.0608e+08	3.98305e+07	1.08199e+08	6.33479e+07	3.32539e+07	7.26566e+07	6.04628e+07	9.0604e+07	1.4297e+08	3.77706e+07	0.683918	-0.548105	0.15211	0.7	0.6925
Com_17284_pos	Hendecanoic Acid/Undecanoic Acid (C11:0)	C11 H22 O2	186.162	0.144	No results	No results	Full match	1.99151e+06	1.88791e+06	2.12743e+06	1.57225e+06	1.22264e+06	2.06083e+06	1.90964e+06	2.33403e+06	2.57995e+06	2.36116e+06	2.46555e+06	1.77841e+06	1.29985e+06	1.60967e+06	1.10515e+06	1.31506e+06	2.25406e+06	0.955144	-0.0662095	0.875477	0.585714	0.0447816
Com_17296_pos	indoline-2-carboxylic acid	C9 H9 N O2	163.063	0.25	Full match	No results	No results	2.09132e+06	1.49136e+06	1.98411e+06	1.65289e+06	1.21576e+06	2.27349e+06	2.15785e+06	1.5568e+06	2.02603e+06	1.96209e+06	1.8925e+06	1.95972e+06	1.15673e+06	1.4955e+06	1.55145e+06	1.43994e+06	1.81277e+06	1.09064	0.125174	0.460783	0.671429	0.202239
Com_17303_pos	Lysope 16:0	C21 H44 N O7 P	453.284	12.917	No results	No results	Full match	511891	2.48537e+06	642263	1.43832e+06	1.17575e+06	721509	741285	383519	270251	627183	799767	269402	710534	657893	1.14265e+06	982186	1.20753e+06	1.5634	0.64469	0.13733	0.685714	0.793787
Com_17356_pos	PC (20:4e/22:5)	C50 H84 N O7 P	841.592	15.778	No results	Invalid mass	No results	1.03717e+06	528329	1.31359e+06	830616	1.66273e+06	1.55397e+06	938411	1.59564e+06	1.10183e+06	1.49335e+06	737422	1.0134e+06	621323	1.26051e+06	1.16998e+06	769705	954119	1.04835	0.06812	0.890574	0.457143	0.0509526
Com_17426_pos	Deoxycorticosterone 21-glucoside	C27 H40 O8	492.273	7.799	Full match	No results	No results	828456	805100	448361	403290	386419	574831	655732	910098	777177	586977	612047	775507	297612	1.12206e+06	636574	498758	996833	0.812387	-0.299761	0.283962	0.657143	0.360529
Com_17549_pos	Pro-Leu	C11 H20 N2 O3	228.147	8.209	No results	No results	Full match	1.45672e+06	1.40174e+06	1.46387e+06	1.00375e+06	909058	1.47404e+06	1.63653e+06	758076	918690	1.40203e+06	673326	981184	2.52587e+06	1.91596e+06	2.12145e+06	1.99341e+06	1.82781e+06	0.88313	-0.179303	0.779117	0.571429	0.387556
Com_1754_pos	1,4-dihydroxyheptadec-16-en-2-yl acetate	C19 H36 O4	328.261	14.645	Full match	No results	No results	1.89535e+07	2.65454e+07	2.21955e+07	6.66226e+06	1.40639e+07	2.3551e+07	1.26478e+08	3.66525e+07	4.00998e+07	4.1618e+07	3.58375e+07	3.6733e+07	4.42886e+07	9.65428e+07	9.12424e+07	2.59253e+07	1.60173e+08	0.559243	-0.838454	0.0593316	0.857143	1.64334
Com_1755_pos	Allantoin	C4 H6 N4 O3	158.044	1.374	No results	No results	Full match	7.67784e+07	8.68071e+07	6.83123e+07	4.18317e+07	4.01521e+07	5.35332e+07	6.04468e+07	6.2048e+07	6.27423e+07	5.9751e+07	7.29128e+07	6.84257e+07	7.23513e+07	6.8182e+07	9.26378e+07	5.50068e+07	7.10187e+07	0.892208	-0.164548	0.273357	0.642857	0.286823
Com_17703_pos	D-Phenylalanine	C9 H11 N O2	165.079	0.463	No results	No results	Full match	2.00745e+06	1.86795e+06	2.0323e+06	1.39139e+06	1.16667e+06	1.60968e+06	1.78169e+06	2.29141e+06	2.05126e+06	2.10137e+06	1.92442e+06	1.64497e+06	1.73052e+06	2.14529e+06	1.49996e+06	1.87264e+06	2.3275e+06	0.864692	-0.209742	0.119011	0.757143	0.284983
Com_17748_pos	Isobutyryl carnitine	C11 H21 N O4	231.147	10.751	No results	No results	Full match	459194	517438	335115	192970	236256	507035	441220	502061	574416	573508	484341	579290	548554	1.9203e+06	1.79603e+06	454407	666616	0.474319	-1.07607	0.0104446	0.9	1.24654
Com_1774_pos	Taurine	C2 H7 N O3 S	125.015	1.375	Full match	Full match	Full match	1.2477e+08	1.06904e+08	8.11007e+07	9.23141e+07	5.10119e+07	7.16832e+07	7.92089e+07	9.70673e+07	4.69468e+07	9.64208e+07	8.60349e+07	5.69936e+07	9.4086e+07	9.17354e+07	4.70654e+07	1.00463e+08	5.38119e+07	1.12523	0.170224	0.407838	0.428571	0.271654
Com_17788_pos	β-Pseudouridine	C9 H12 N2 O6	244.07	1.592	No results	No results	Full match	1.95354e+06	2.12459e+06	1.5054e+06	868883	1.36967e+06	1.83823e+06	1.55902e+06	1.26667e+06	955501	1.20546e+06	1.13046e+06	1.47095e+06	1.42277e+06	1.62299e+06	947071	1.33167e+06	1.35937e+06	1.26074	0.334266	0.128391	0.785714	0.446995
Com_17816_pos	PC (18:5e/16:4)	C42 H68 N O7 P	1458.93	15.678	No results	Invalid mass	No results	383026	352624	356834	273729	237808	352542	374401	374724	373410	2.48856e+06	383215	323546	373046	404302	359836	380519	405574	0.567598	-0.817058	0.141139	0.814286	0.59698
Com_18043_pos	5-Aminosalicylic Acid	C7 H7 N O3	153.043	0.148	No results	No results	Full match	1.79966e+06	1.52399e+06	1.98786e+06	1.34267e+06	1.14585e+06	1.72329e+06	1.76599e+06	2.14052e+06	2.10157e+06	2.17134e+06	2.09557e+06	1.77877e+06	1.67683e+06	1.96898e+06	1.68449e+06	1.356e+06	1.87609e+06	0.855567	-0.225047	0.0884201	0.757143	0.304193
Com_18055_pos	Dl-Indole-3-lactic acid	C11 H11 N O3	205.074	13.943	No results	No results	Full match	1.50421e+06	1.72591e+06	1.05133e+06	878809	794947	1.56483e+06	878887	1.20439e+06	916350	1.51281e+06	886026	1.50168e+06	950631	767329	818551	659197	985443	1.17604	0.233939	0.327662	0.628571	0.295972
Com_18130_pos	Caprolactam	C6 H11 N O	113.084	0.127	Full match	No results	No results	1.48455e+06	1.45097e+06	1.74489e+06	1.29209e+06	1.07366e+06	1.75457e+06	1.42905e+06	1.2926e+06	1.62254e+06	1.84959e+06	1.35758e+06	1.71596e+06	2.2431e+06	1.5338e+06	1.23574e+06	24313.8	1.72417e+06	1.001	0.00143942	0.47245	0.557143	0.628783
Com_1813_pos	2-Deoxy-D-galactose	C6 H12 O5	164.069	1.404	No results	No results	Full match	1.42683e+08	9.23045e+07	1.13516e+08	8.13703e+07	7.99005e+07	1.31632e+08	8.25583e+07	8.73243e+07	1.02196e+08	7.70317e+07	8.54302e+07	8.31703e+07	1.14932e+08	7.43738e+07	1.19452e+08	5.49568e+07	1.24422e+08	1.12016	0.163709	0.359639	0.6	0.225473
Com_18161_pos	(3-Methoxy-4-hydroxyphenyl)ethylene glycol sulfate	C9 H12 O7 S	264.03	7.758	No results	No results	Full match	333134	822871	388075	623912	533456	546384	1.37968e+06	280411	426358	276832	2.20384e+06	381981	379561	670281	377567	793768	238610	1.09645	0.132843	0.395657	0.685714	0.510161
Com_18177_pos	Isoproterenol	C11 H17 N O3	211.121	12.223	No results	No results	Full match	523373	396412	704060	640966	595297	685460	1.00832e+06	1.07828e+06	1.52006e+06	1.38706e+06	2.20012e+06	1.12207e+06	1.19673e+06	1.44296e+06	1.35944e+06	1.37973e+06	981612	0.475967	-1.07107	0.000119887	0.985714	1.3997
Com_181_pos	Serotonin	C10 H12 N2 O	176.095	2.693	Full match	Full match	Full match	2.07525e+09	2.19922e+09	2.21438e+09	2.12938e+09	1.81643e+09	2.69643e+09	1.52978e+09	1.2458e+09	1.48632e+09	1.83085e+09	2.05311e+09	1.6336e+09	2.02843e+09	6.84597e+08	3.71885e+08	2.02866e+09	1.13668e+09	1.44443	0.530498	0.0302627	0.871429	0.871758
Com_18202_pos	(4E)-1,7-bis(3,4-dihydroxyphenyl)hept-4-en-3-one	C19 H20 O5	310.118	12.963	Invalid mass	No results	No results	1.25577e+06	676766	881090	769645	700689	825937	988635	1.74334e+06	824168	1.42027e+06	1.42823e+06	1.03486e+06	1.06198e+06	925293	1.8814e+06	1.36935e+06	2.32641e+06	0.621619	-0.685896	0.00426753	0.885714	0.8295
Com_18203_pos	Temazepam	C16 H13 Cl N2 O2	300.066	1.13	Full match	No results	No results	515336	929443	320998	700714	371911	452917	1.01518e+06	408120	689403	640215	552507	518158	465509	394996	597815	440385	671369	1.14384	0.193889	0.714235	0.471429	0.232371
Com_182_pos	1H-indene-3-carboxamide	C10 H9 N O	159.068	2.695	Full match	No results	No results	2.07242e+09	2.19708e+09	2.21128e+09	2.12691e+09	1.81444e+09	2.69255e+09	1.52755e+09	1.24367e+09	1483921108	1.82729e+09	2.05046e+09	1.63115e+09	2.02589e+09	6.83626e+08	3.70852e+08	2.02603e+09	1.13416e+09	1.44487	0.530942	0.0302173	0.871429	0.872563
Com_18331_pos	Thymine	C5 H6 N2 O2	126.043	0.127	No results	No results	Full match	923877	1.08278e+06	1.19781e+06	770281	779127	1.08826e+06	880765	1.40595e+06	1.57356e+06	1.61426e+06	1.39036e+06	1.33435e+06	2.14869e+06	1.49357e+06	1.18826e+06	22184.2	1.80822e+06	0.68702	-0.541575	0.902141	0.885714	0.106226
Com_1845_pos	Oleamide	C18 H35 N O	281.272	12.967	Full match	No results	No results	2.49918e+07	2.47275e+07	1.76915e+07	1.25304e+07	1.3604e+07	1.83388e+07	1.91077e+07	5.39726e+07	4.12543e+07	3.52577e+07	2.66551e+07	1.79352e+07	2.86638e+07	2.76388e+07	3.33687e+07	3.62083e+07	3.73417e+07	0.553157	-0.854239	0.000801765	0.942857	1.08224
Com_18488_pos	(2E)-N-(4-acetamidobutyl)-3-(4-hydroxy-3-methoxyphenyl)prop-2-enamide	C16 H22 N2 O4	311.116	6.786	Invalid mass	No results	No results	368417	341466	357919	260978	238050	345149	350010	343068	357391	374373	369204	351808	346155	345599	403730	325190	382508	0.897858	-0.155442	0.126709	0.728571	0.237242
Com_18553_pos	α-ketoisovaleric acid	C5 H8 O3	116.047	0.149	No results	No results	Full match	1.3944e+06	1.11676e+06	1.35435e+06	1.11467e+06	855423	1.12957e+06	1.48114e+06	1.47243e+06	1.62606e+06	1.49007e+06	1.46178e+06	1.2499e+06	1.02479e+06	1.10219e+06	1.15588e+06	1.18436e+06	1.4544e+06	0.912593	-0.131957	0.291785	0.657143	0.181577
Com_1859_pos	cis,cis-Muconic acid	C6 H6 O4	142.024	1.325	Invalid mass	No results	No results	4.50584e+07	4.53713e+07	4.01611e+07	3.4733e+07	2.8103e+07	1.11036e+08	8.00964e+07	5.87714e+07	5.71256e+07	7.05276e+07	9.70481e+07	5.87009e+07	5.02071e+07	8.81574e+07	4.25553e+07	7.96994e+07	4.46543e+07	0.848519	-0.236982	0.274795	0.685714	0.516213
Com_1862_pos	PC (20:4/20:4)	C48 H80 N O8 P	829.555	15.408	No results	Invalid mass	No results	587216	491737	593507	4.36737e+06	4.6445e+06	560476	615993	572984	3.61251e+06	599060	1.9409e+06	543432	704164	1.34427e+08	1.04817e+07	1.08466e+07	679231	0.103061	-3.27843	0.219524	0.685714	1.726
Com_18745_pos	Perillartine	C10 H15 N O	165.115	0.546	Full match	No results	No results	994661	1.26509e+06	1.53226e+06	1.29379e+06	822971	1.211e+06	1.0778e+06	1.31082e+06	1.81539e+06	822306	1.72342e+06	1.65074e+06	1.56776e+06	1.36645e+06	951188	1.31597e+06	1.56345e+06	0.831292	-0.266573	0.140428	0.771429	0.352069
Com_18788_pos	PC (18:0/18:0)	C44 H88 N O8 P	789.613	15.945	No results	Invalid mass	No results	1.3585e+06	1.11208e+06	957544	730338	411835	1.28621e+06	937420	590205	1.35795e+06	1.03652e+06	1.25586e+06	932340	629754	718122	1.12657e+06	1.03113e+06	826776	1.02108	0.030098	0.973912	0.442857	0.175948
Com_187_pos	LPE 18:2	C23 H44 N O7 P	477.285	14.521	No results	Full match	No results	6.48489e+08	7.39739e+08	6.67282e+08	6.74644e+08	4.65135e+08	8.28631e+08	1.41708e+09	1.10384e+09	1.41806e+09	1.54546e+09	1.30369e+09	1.28853e+09	1.30968e+09	1.40314e+09	1.51529e+09	1.28392e+09	1.64172e+09	0.562707	-0.829543	0.0022767	0.914286	1.1564
Com_18818_pos	Enterodiol	C18 H22 O4	302.151	15.459	No results	No results	Full match	374443	261249	355920	255741	180964	316845	347673	592181	596061	502436	331342	742141	1.01168e+06	298547	475383	1.76004e+06	297567	0.452489	-1.14405	0.00599369	0.842857	1.2237
Com_18830_pos	Dl-Mevalonolactone	C6 H10 O3	130.063	0.251	No results	No results	Full match	1.21913e+06	1.3269e+06	1.37192e+06	975872	688703	1.10634e+06	1.37617e+06	1.46439e+06	1.51094e+06	1.52563e+06	1.4071e+06	1.22977e+06	1.2744e+06	1.86322e+06	979115	1.24345e+06	1.66872e+06	0.813278	-0.29818	0.0774828	0.8	0.407786
Com_18868_pos	5-Hydroxymethyluracil	C5 H6 N2 O3	142.038	0.25	No results	No results	Full match	1.03473e+06	921421	1.26407e+06	1.10784e+06	747578	1.22781e+06	1.3091e+06	1.25184e+06	1.2545e+06	1.48619e+06	1.66125e+06	1.36647e+06	1.70763e+06	1.84988e+06	1.04182e+06	1.29e+06	1.5933e+06	0.749856	-0.415314	0.00946986	0.871429	0.537065
Com_18888_pos	Alternariol	C14 H10 O5	258.053	7.567	Full match	No results	No results	783654	671910	941530	554062	536561	881308	735617	761861	996103	629556	540584	993080	520166	580803	781193	573389	562407	1.0509	0.0716259	0.613371	0.557143	0.198511
Com_18891_pos	N-cyclooctylurea	C9 H18 N2 O	170.142	0.25	Full match	No results	No results	1.32977e+06	1.47993e+06	1.66416e+06	1.29463e+06	845295	1.4667e+06	1.72148e+06	1.46725e+06	1.89395e+06	1.45906e+06	1.60063e+06	1.20846e+06	1.54582e+06	1.55027e+06	1.60559e+06	1.2229e+06	1.59052e+06	0.924616	-0.113074	0.375231	0.585714	0.231556
Com_1891_pos	(11E,15Z)-9,10,13-trihydroxyoctadeca-11,15-dienoic acid	C18 H32 O5	328.224	13.18	Full match	No results	No results	1.70637e+06	1.40216e+06	1.27916e+06	1.3498e+06	1.30783e+06	1.39702e+06	1.42706e+06	1.53687e+06	1.70143e+06	1.83908e+06	1.84704e+06	2.08936e+06	1.70657e+06	5.7963e+06	5.81077e+06	1.80879e+06	2.47355e+06	0.529848	-0.916349	0.0104727	0.971429	0.940137
Com_19044_pos	PC (16:0e/16:3)	C40 H76 N O7 P	713.534	15.775	No results	Full match	No results	186104	172117	179383	129713	130986	188417	177902	173697	195105	178084	173655	161070	196227	194331	173037	171637	203802	0.913822	-0.130015	0.175048	0.357143	0.19877
Com_1909_pos	N-Oleoyl Glycine	C20 H37 N O3	339.277	13.925	No results	No results	Full match	7.93441e+07	6.1234e+07	7.18128e+07	5.57538e+07	4.76174e+07	7.10354e+07	5.62046e+07	6.00268e+07	6.32664e+07	7.38464e+07	7.00182e+07	4.75854e+07	4.91053e+07	8.18836e+07	5.95173e+07	4.52687e+07	5.28582e+07	1.04886	0.0688286	0.58149	0.585714	0.134356
Com_19103_pos	2-Hydroxy-2-methylbutanedioic acid	C5 H8 O5	148.038	0.126	No results	No results	Full match	1.35664e+06	1.18456e+06	1.63481e+06	1.20548e+06	935629	1.73105e+06	1.54594e+06	916072	1.61561e+06	1.83073e+06	1.3815e+06	1.18107e+06	1.58257e+06	1.38082e+06	1.13833e+06	17212.2	1.43298e+06	1.0985	0.135535	0.3655	0.442857	0.846535
Com_19157_pos	Histidine	C6 H9 N3 O2	155.069	0.136	No results	No results	Full match	1.03212e+06	1.05098e+06	1.1781e+06	747151	663952	892160	864695	1.33906e+06	1.49134e+06	1.26375e+06	1.298e+06	1.37621e+06	1.7785e+06	1.14909e+06	1.20833e+06	548779	1.6813e+06	0.699274	-0.516071	0.0192182	0.885714	0.625111
Com_19183_pos	Tetramethylpyrazine	C8 H12 N2	136.1	13.615	Full match	No results	No results	1.24649e+06	999412	1.22786e+06	1.08355e+06	985919	1.04187e+06	1.11047e+06	840798	1.19064e+06	1.13484e+06	969774	944225	1.22552e+06	1.70662e+06	1.33645e+06	1.52721e+06	1.78093e+06	0.868584	-0.203263	0.209753	0.614286	0.214365
Com_191_pos	Phenylacetylglycine	C10 H11 N O3	193.074	8.072	Full match	Full match	Full match	3.84947e+08	1.19054e+09	7.93461e+08	1.00638e+09	9.18266e+08	7.00261e+08	1.67896e+09	7.39304e+08	7.96642e+08	7.83022e+08	9.02364e+08	5.7301e+08	1.36572e+09	1.82981e+09	1.7779e+09	2.47802e+09	1.63336e+09	0.740156	-0.434098	0.253508	0.628571	0.548279
Com_19229_pos	1,4-Dihydro-1-Methyl-4-Oxo-3-Pyridinecarboxamide	C7 H8 N2 O2	152.059	0.251	No results	No results	Full match	1.26245e+06	1.19568e+06	1.29438e+06	1.09303e+06	816701	1.3808e+06	1.45031e+06	1.54415e+06	1.63544e+06	1.62086e+06	1.61762e+06	1.43192e+06	1.63797e+06	1.52942e+06	1.22142e+06	1.16161e+06	1.55214e+06	0.811458	-0.301412	0.0260451	0.857143	0.405432
Com_19248_pos	Isoleucine	C6 H13 N O2	131.095	0.127	No results	No results	Full match	1.32284e+06	1.00941e+06	1.25976e+06	945862	867683	1.29976e+06	1.43083e+06	1.50172e+06	1.57531e+06	1.59004e+06	1.56153e+06	1.43482e+06	1.37147e+06	1.30218e+06	1.03409e+06	36588.6	55728.8	1.01392	0.0199446	0.330218	0.7	1.09428
Com_19306_pos	acetoacetate	C4 H6 O3	102.032	0.128	No results	No results	Full match	1.20192e+06	73115.4	1.5128e+06	1.07794e+06	925234	1.63421e+06	1.51361e+06	1.49476e+06	1.50868e+06	1.6913e+06	73058.9	1.53934e+06	1.34326e+06	1.18669e+06	1.0063e+06	37245.7	67089.1	1.14008	0.189134	0.470812	0.428571	1.3224
Com_19409_pos	P-Hydroxybenzaldehyde	C7 H6 O2	105.004	1.1	No results	Invalid mass	No results	639337	1.04589e+06	385209	500337	199443	381821	355270	450754	531511	760004	913041	274785	451844	730946	1.0065e+06	200201	416691	0.873466	-0.195176	0.589733	0.614286	0.282104
Com_19473_pos	PC (19:0/19:1)	C46 H90 N O8 P	833.642	14.361	No results	Invalid mass	No results	916768	618440	592657	645882	406474	1.10146e+06	868003	916741	1.53731e+06	1.38092e+06	762402	769937	791225	887633	781986	930780	1.03283e+06	0.751314	-0.412511	0.0675377	0.742857	0.565527
Com_194_pos	9-Hpode	C18 H32 O4	312.23	13.106	No results	No results	Full match	7.1998e+07	6.47938e+07	6.03144e+07	7.9571e+07	7.68836e+07	4.85625e+07	1.02039e+08	1.53103e+08	1.79096e+08	1.5153e+08	9.68548e+07	2.1953e+08	9.62464e+07	3.93972e+08	2.13776e+08	8.73468e+07	2.52089e+08	0.390678	-1.35595	0.000259529	0.957143	1.59501
Com_19504_pos	N-Acetyl-aspartic acid	C6 H9 N O5	175.048	2.37	No results	No results	Full match	174224	190758	253081	120570	120929	323406	183509	191663	213210	222432	179280	181382	256766	185678	172172	118366	147922	1.04454	0.0628678	0.962639	0.5	0.24267
Com_1950_pos	ACar 16:1	C23 H44 N O4	397.319	13.056	No results	Invalid mass	No results	7.25247e+07	6.47892e+07	4.5441e+07	6.811e+07	8.58269e+07	6.38057e+07	4.16282e+07	3.05269e+07	2.77554e+07	3.5586e+07	4.26439e+07	3.60935e+07	4.14335e+07	9.78918e+07	6.09533e+07	5.92397e+07	5.86001e+07	1.28709	0.364117	0.0768193	0.8	0.54771
Com_1952_pos	Genistein	C15 H10 O5	270.053	10.818	Full match	Full match	No results	3.47414e+07	2.2146e+07	2.04566e+07	1.60652e+07	1.09782e+07	1.30124e+07	1.53471e+07	6.76966e+07	4.19118e+07	3.13751e+07	7.16683e+07	1.17107e+08	3.88117e+07	2.74842e+07	4.92815e+07	3.30243e+07	3.47047e+07	0.369619	-1.43589	0.000319445	0.942857	1.81629
Com_19554_pos	Uracil	C4 H4 N2 O2	130.038	0.127	Invalid mass	No results	No results	1.02721e+06	903255	1.00188e+06	591923	639495	1.01763e+06	1.01224e+06	1.43671e+06	1.48097e+06	1.65721e+06	1.30608e+06	1.13421e+06	1.477e+06	1.34728e+06	1.01998e+06	35130.1	1.31704e+06	0.72456	-0.464824	0.849052	0.885714	0.205799
Com_19604_pos	PC (16:1e/22:5)	C46 H82 N O7 P	791.582	15.925	No results	Full match	No results	396285	614344	609404	509996	488588	684867	623405	502876	792487	355616	619228	727848	530598	324581	602671	784818	459998	0.984058	-0.0231851	0.930199	0.5	0.0384673
Com_19612_pos	ethyl 2-cyano-3-[(2-oxoazepan-3-yl)amino]acrylate	C12 H17 N3 O3	251.124	12.728	Invalid mass	No results	No results	790114	647094	892055	932342	1.03693e+06	510935	707788	383419	548339	554200	614505	403561	437485	424923	757778	454786	556038	1.53491	0.61815	0.00287938	0.9	0.786986
Com_196_pos	Valine	C5 H11 N O2	117.079	1.78	Full match	No results	Full match	1.67293e+09	1.89864e+09	1.90193e+09	1.41437e+09	1.13992e+09	1.50315e+09	2.04223e+09	1.64961e+09	1.71507e+09	2.2922e+09	1.93076e+09	2.45733e+09	2.33741e+09	1.63432e+09	1.83632e+09	1.54774e+09	1.74652e+09	0.86347	-0.211782	0.133771	0.685714	0.304224
Com_19723_pos	PC (18:2/18:4)	C44 H76 N O8 P	777.53	16.283	No results	Full match	No results	348561	722510	321783	316784	616887	347627	1.0167e+06	451158	712594	462102	1.18593e+06	374290	921378	518543	783680	1.17514e+06	399760	0.754898	-0.405646	0.214164	0.728571	0.556377
Com_19768_pos	Riboflavin B2	C17 H20 N4 O6	376.138	9.263	No results	No results	Full match	262200	238791	268703	178425	166920	283376	222290	667477	416899	407991	794710	578514	246240	235424	233445	242433	224460	0.572017	-0.805871	0.0192071	0.742857	0.884045
Com_19773_pos	Kojic acid	C6 H6 O4	142.027	0.149	Full match	No results	Full match	1.45267e+06	1.04413e+06	1.23332e+06	691498	629216	1.00674e+06	980121	1.05473e+06	1.31448e+06	1.4132e+06	1.34229e+06	1.35313e+06	985709	1.24668e+06	971877	917479	1.0366e+06	0.864016	-0.21087	0.201392	0.657143	0.32104
Com_1981_pos	2,3,4,9-Tetrahydro-1H-β-carboline-3-carboxylic acid	C12 H12 N2 O2	216.09	7.478	Full match	No results	No results	7.47135e+07	1.02998e+08	6.92031e+07	7.06237e+07	8.36553e+07	6.1753e+07	3.8314e+07	6.03676e+07	7.1222e+07	9.71977e+07	7.77868e+07	7.00577e+07	5.93071e+07	4.96655e+07	4.91254e+07	5.1339e+07	5.00932e+07	1.12564	0.170739	0.455165	0.657143	0.332476
Com_19836_pos	Dl-Tropic acid	C9 H10 O3	166.063	0.464	No results	No results	Full match	1.48053e+06	1.14543e+06	1.07455e+06	865022	778034	1.01162e+06	1.14834e+06	1.1372e+06	1.12678e+06	1.30962e+06	1.21298e+06	1.15351e+06	941045	1.0497e+06	896573	966710	1.33659e+06	0.963041	-0.054331	0.604337	0.585714	0.0961181
Com_19850_pos	Gibberellic acid	C19 H22 O6	346.143	13.423	No results	No results	Full match	289067	397252	267121	315308	345162	696119	255158	1.03244e+06	956332	756995	453529	257894	270981	328897	341029	292813	313921	0.732203	-0.449685	0.298365	0.628571	0.458866
Com_19928_pos	Adenine	C5 H5 N5	135.055	0.126	No results	No results	Full match	865876	600125	825297	720847	540333	820977	821979	1.06442e+06	1.20573e+06	1.49279e+06	1.13873e+06	1.12801e+06	1.25667e+06	1.22955e+06	860974	23023.9	1.40203e+06	0.687104	-0.541399	0.833402	0.885714	0.169025
Com_19940_pos	PC (22:4e/19:2)	C49 H88 N O7 P	833.64	15.29	No results	Invalid mass	No results	153188	126065	122772	80930	84759.1	124901	131452	606789	174881	320045	141738	552185	170757	134612	149531	133491	152424	0.464128	-1.10741	0.0109747	0.928571	1.13332
Com_19984_pos	ethyl 2,3-dioxo-1,2,3,4-tetrahydroquinoline-4-carboxylate	C12 H11 N O4	233.073	6.751	Invalid mass	No results	No results	653518	1.00477e+06	1.0844e+06	714571	767928	758940	655540	972446	924877	772914	801517	1.27145e+06	1.20514e+06	641149	929086	560481	778706	0.90956	-0.13676	0.463448	0.628571	0.165853
Com_19999_pos	PC (20:2/22:6)	C50 H84 N O8 P	857.591	16.258	No results	Full match	No results	101299	347711	1.39366e+06	224600	124790	456057	109921	437563	212967	105336	254166	261882	214414	989118	1.26223e+06	322624	133369	0.939524	-0.0899985	0.673715	0.557143	0.471648
Com_19_pos	trans-3-Indoleacrylic acid	C11 H9 N O2	187.063	6.349	Full match	No results	Full match	14136083036	3.48717e+09	1.40237e+10	9.13234e+09	7.96556e+09	8.92919e+09	1.16087e+10	1.28816e+10	1.05837e+10	1.32151e+10	1.14822e+10	9.04335e+09	9.4567e+09	1.1547e+10	6.38345e+09	7.92721e+09	9.04726e+09	0.974478	-0.0372978	0.669433	0.485714	0.162633
Com_200_pos	Isotretinoin	C20 H28 O2	300.209	13.756	Full match	Full match	Full match	4.26085e+07	7.25585e+07	4.25207e+07	3.97456e+07	2.52396e+07	7.88184e+07	6.65862e+07	2.20981e+08	3.05626e+08	2.37794e+08	1.46793e+08	9.87443e+07	2.28921e+08	3.58504e+08	2.9725e+08	2.60713e+08	2.68219e+08	0.216965	-2.20446	3.50134e-06	1	2.84982
Com_20119_pos	N-Phenylacetylglycine	C10 H11 N O3	193.074	1.548	No results	No results	Full match	677065	654745	683771	496215	423590	680680	599865	984799	767209	602239	802460	703545	716327	686372	728691	579419	591446	0.840873	-0.25004	0.0678145	0.8	0.329573
Com_20157_pos	4-Aminoindole	C8 H8 N2	132.069	7.885	No results	No results	Full match	926703	1.18207e+06	958974	956088	668397	733018	427231	608615	811205	664450	703769	874801	605795	912888	798876	823045	521361	1.14142	0.190831	0.477503	0.7	0.223603
Com_20178_pos	Gamma-Glu-Leu	C11 H20 N2 O5	260.137	7.646	No results	No results	Full match	751161	833965	884232	764239	709585	637689	887011	508965	655186	718678	539351	628548	410086	350693	678475	1.216e+06	418937	1.27532	0.350864	0.0308991	0.842857	0.574921
Com_20191_pos	PC (22:6e/15:0)	C45 H80 N O7 P	1555.13	15.942	No results	Invalid mass	No results	687595	935892	462561	468699	424245	855455	432115	773024	494736	391941	521141	517935	448795	469884	408471	605242	422192	1.20615	0.270404	0.30393	0.385714	0.296417
Com_201_pos	D-(-)-Glutamine	C5 H10 N2 O3	146.069	1.429	Full match	Full match	Full match	1.08884e+09	1.31816e+09	2.0855e+09	6.2299e+08	2.95361e+08	2.53937e+09	6.32344e+08	8.00338e+08	4.38126e+08	5.4455e+08	7.59635e+08	6.1119e+08	4.20005e+08	7.14809e+08	1.16212e+09	3.93762e+08	1.20556e+09	1.7391	0.798339	0.228829	0.685714	0.871382
Com_20234_pos	Pyruvic Acid	C3 H4 O3	88.0161	0.226	No results	No results	Full match	984567	902243	958146	628025	655832	857776	1.07133e+06	938446	1.25185e+06	1.34094e+06	920543	885915	1.03803e+06	947708	1.11045e+06	676035	1.04056e+06	0.852587	-0.230081	0.127867	0.714286	0.326951
Com_20264_pos	Guanidineacetic Acid	C3 H7 N3 O2	117.054	1.625	No results	No results	Full match	512542	826513	444256	523587	197755	1.24493e+06	169235	901160	189533	777829	221844	237911	323391	155283	357557	393340	680544	1.32086	0.401476	0.476786	0.614286	0.45254
Com_2026_pos	Acetylcholine	C7 H15 N O2	145.11	1.394	Full match	No results	Full match	8.36502e+07	8.91965e+07	6.07898e+07	6.7142e+07	6.08569e+07	8.31022e+07	7.56219e+07	3.63816e+07	4.02184e+07	5.76542e+07	4.58861e+07	4.49127e+07	7.72819e+07	6.60814e+07	5.24847e+07	4.93225e+07	6.05622e+07	1.40051	0.485953	0.00209146	0.914286	0.696217
Com_20381_pos	Dimethyl fumarate	C6 H8 O4	144.042	0.127	No results	No results	Full match	641208	608924	937667	551277	468962	712329	854789	770340	1.23939e+06	1.04991e+06	955542	1.06256e+06	998690	866809	605625	22026.9	977332	0.798019	-0.325505	0.922411	0.785714	0.156788
Com_203_pos	δ-Valerolactam	C5 H9 N O	99.0684	5.405	Full match	No results	No results	4.57968e+08	5.32375e+08	8.29659e+08	5.0833e+08	5.05892e+08	6.49973e+08	3.21856e+08	3.86322e+08	3.73422e+08	2.45819e+08	2.35504e+08	7.15624e+08	6.31149e+08	2.91459e+08	5.80957e+08	2.08859e+08	3.70819e+08	1.34587	0.428537	0.0682945	0.728571	0.646606
Com_20408_pos	2'-Hydroxy-5'-methylacetophenone	C9 H10 O2	150.068	0.131	No results	No results	Full match	809924	750559	1.19306e+06	699380	629628	737304	425161	986528	1.23107e+06	906242	919201	817457	850110	446050	470976	263812	1.04189e+06	0.944481	-0.0824057	0.965775	0.642857	0.31864
Com_20411_pos	Lysopa 18:0	C21 H43 O7 P	438.273	12.876	No results	No results	Full match	181793	174562	242833	210720	224358	204374	185461	1.15478e+06	273914	342408	331894	248485	255599	289786	430088	352573	413725	0.49702	-1.00862	0.00225919	1	1.11676
Com_2042_pos	(+)-ar-Turmerone	C15 H20 O	216.151	13.867	Full match	No results	No results	2.61852e+06	3.62052e+06	3.36551e+06	4.85141e+06	4.80875e+06	8.2366e+06	3.31339e+06	4.10203e+06	4.60368e+06	4.41589e+06	6.92442e+06	3.14259e+06	1.06753e+07	7.65763e+07	5.1398e+07	6.23122e+06	6.96617e+06	0.251497	-1.99138	0.0591726	0.742857	1.44147
Com_2046_pos	(2R)-2-[(2R,5S)-5-[(2S)-2-hydroxybutyl]oxolan-2-yl]propanoic acid	C11 H20 O4	216.136	10.215	Full match	No results	No results	5.00148e+07	6.25933e+07	4.90769e+07	4.4994e+07	3.83299e+07	4.96607e+07	4.02859e+07	7.6039e+07	7.26027e+07	6.84234e+07	4.48608e+07	1.10019e+08	4.81772e+07	5.14799e+07	5.95271e+07	4.13028e+07	5.89299e+07	0.757898	-0.399925	0.0418798	0.757143	0.466989
Com_20481_pos	ACar 20:6	C27 H42 N O4	443.311	13.393	No results	Invalid mass	No results	231480	254540	266759	855801	578997	266043	254813	275498	305668	323891	268049	249360	264536	356663	367847	327177	302133	1.27242	0.347571	0.563801	0.628571	0.359668
Com_20572_pos	5-acetyl-2,6-dimethyl-1,2,3,4-tetrahydropyridin-4-one	C9 H13 N O2	132.058	0.148	Invalid mass	No results	No results	800902	878976	843707	798264	619269	893371	934135	894032	1.015e+06	1.20853e+06	885721	675649	634827	647926	631522	292425	703469	1.08588	0.118871	0.330326	0.571429	0.273422
Com_2059_pos	Kynurenic acid	C10 H7 N O3	189.043	7.778	Full match	Full match	Full match	7.12274e+07	1.13477e+08	9.29376e+07	7.65125e+07	5.09795e+07	4.06414e+07	7.87643e+07	8.76674e+07	7.15715e+07	6.00256e+07	6.42871e+07	5.02902e+07	3.33877e+07	2.98614e+07	1.96222e+07	3.61941e+07	1.76239e+07	1.59255	0.671335	0.0250993	0.814286	1.01134
Com_20623_pos	2-Methylbutyroylcarnitine	C12 H23 N O4	245.163	9.344	No results	No results	Full match	411682	410099	571491	326966	345983	483024	285175	432637	385975	505159	447193	668436	299826	425277	462390	337340	345068	0.939635	-0.0898281	0.598214	0.585714	0.119984
Com_20649_pos	3-oxoindane-1-carboxylic acid	C10 H8 O3	194.058	0.148	Invalid mass	No results	No match	809457	864144	964738	424882	407369	854036	762709	922977	702716	834568	740287	837126	464610	652812	762196	887059	882833	0.94542	-0.0809727	0.570048	0.485714	0.243427
Com_20730_pos	Sulfamethazine	C12 H14 N4 O2 S	278.086	0.355	Invalid mass	No results	No results	1.12534e+06	815752	947889	524111	625386	911248	796546	832594	884411	871896	870472	765397	826950	880839	864849	629818	821853	0.995136	-0.00703407	0.793413	0.514286	0.135304
Com_20853_pos	Phalloidin	C35 H48 N8 O11 S	1576.63	8.791	Invalid mass	No results	No results	393133	187413	92898.8	70206	128919	92636.2	142368	424445	285797	409388	632942	437530	621910	408038	115698	391099	452914	0.37855	-1.40144	0.00202559	0.914286	2.00324
Com_20908_pos	N-(2-hydroxyphenyl)acetamide	C8 H9 N O2	173.048	0.164	Invalid mass	No results	No results	821145	709193	684708	460062	412621	811859	669752	648588	444732	854001	681984	529595	376008	485960	549082	327018	588788	1.18992	0.250868	0.206186	0.7	0.402032
Com_20911_pos	2,3-Dihydroxybenzoic Acid	C7 H6 O4	154.027	0.465	No results	No results	Full match	660402	535412	534677	732957	423113	591464	637415	704359	716381	747084	705190	704421	491918	750934	459637	555704	818773	0.883505	-0.178689	0.209146	0.714286	0.232628
Com_2091_pos	4-Phenyl-3-buten-2-one	C10 H10 O	146.073	14.024	Full match	No results	No results	1.107e+07	1.79822e+07	1.41554e+07	1.12497e+07	8.06382e+06	1.98719e+07	9.77441e+06	4.00831e+07	4.81652e+07	4.19405e+07	2.61983e+07	1.89282e+07	2.49585e+07	2.81924e+07	1.85675e+07	2.18384e+07	1.4831e+07	0.464104	-1.10748	0.000727457	0.942857	1.39218
Com_20_pos	Allocholic acid	C24 H40 O5	408.287	13.312	No results	No results	Full match	6.67858e+08	5.06776e+09	1.51597e+09	1.4888e+10	1.50215e+10	1.62866e+09	1.14224e+09	1.95457e+08	8.24476e+08	6.75254e+07	1.9328e+09	5.19077e+08	5.49812e+08	1.7499e+09	1.74482e+09	1.88857e+09	1.72862e+09	5.09288	2.34848	0.0392028	0.7	2.60942
Com_21002_pos	PC (19:0/20:5)	C47 H84 N O8 P	783.632	15.66	No results	Invalid mass	No results	561706	464299	645842	532797	484802	525163	527641	515470	590340	706788	385442	617239	324378	533395	445152	576964	820648	0.969226	-0.0450948	0.977433	0.557143	0.0341859
Com_21114_pos	5-Hydroxytryptophol	C10 H11 N O2	177.079	0.248	No results	No results	Full match	770671	686251	720780	542897	449662	562465	605662	762849	504142	725823	706201	702267	576870	599907	507134	566247	678626	0.979089	-0.0304882	0.768866	0.528571	0.0559194
Com_2118_pos	ACar 18:0	C25 H50 N O4	427.366	13.707	No results	Invalid mass	No results	6.36615e+07	6.37161e+07	4.44655e+07	6.00769e+07	6.93429e+07	8.08928e+07	8.45143e+07	3.85797e+07	4.03001e+07	4.19177e+07	3.91001e+07	3.20738e+07	7.3613e+07	9.29351e+07	1.13546e+08	6.93207e+07	1.05669e+08	1.03032	0.0430879	0.518798	0.571429	0.351223
Com_21204_pos	L-Tyrosinemethylester	C10 H13 N O3	195.09	12.029	No results	No results	Full match	51640.7	66952.8	44830.8	65462.3	79215.1	50656.6	74054.3	47454.1	53811.8	65350.1	52492.3	83373.6	51049	887892	79839.1	55045.2	79868.7	0.424608	-1.2358	0.341893	0.385714	0.543156
Com_21239_pos	Stearamide	C18 H37 N O	266.261	0.465	Invalid mass	No results	No results	645328	717226	773482	460630	481153	480858	583404	606221	632701	939607	753120	814871	442173	519937	661955	550871	835567	0.87572	-0.191459	0.262819	0.657143	0.239075
Com_21269_pos	Glycerol 1-hexadecanoate	C19 H38 O4	330.277	0.25	No results	No results	Full match	609286	587758	626371	346504	336376	528773	667107	598659	624816	703105	689642	587650	450219	377409	406133	363905	627590	0.974156	-0.0377746	0.824517	0.571429	0.12739
Com_2127_pos	2-Mercaptoethanol	C2 H6 O S	78.014	1.592	Full match	Full match	No results	4.61415e+06	1.43724e+07	1.6474e+07	6.82164e+06	7.48862e+06	1.04796e+07	6.93237e+06	6.14849e+06	1.76454e+07	1.39433e+07	1.87913e+07	1.04906e+07	1.36943e+07	1.30624e+07	9.4688e+06	8.24604e+06	2.13103e+07	0.722701	-0.468528	0.126303	0.714286	0.692503
Com_21498_pos	2-[(butylamino)(imino)methyl]-1-oxohydrazinium-1-olate	C5 H12 N4 O2	182.073	0.251	Invalid mass	No results	No results	563478	545134	599385	490793	365604	535061	653302	728744	768597	664364	656501	622640	710468	691604	648835	469980	530862	0.825723	-0.276271	0.0407328	0.814286	0.380379
Com_214_pos	PC (18:3e/2:0)	C28 H52 N O7 P	545.348	14.766	No results	Full match	No results	1.87405e+09	1.77164e+09	1.75726e+09	1.126e+09	1.08925e+09	1.43046e+09	1.28841e+09	1.5893e+09	1.29531e+09	1.81726e+09	2.07261e+09	1.69199e+09	1.95879e+09	1.47719e+09	1.79323e+09	2.11868e+09	1.56798e+09	0.849555	-0.235221	0.107454	0.742857	0.321081
Com_21540_pos	N'1-(6-methylpyridazin-3-yl)-4-chlorobenzene-1-carbohydrazide	C12 H11 Cl N4 O	284.038	0.354	Invalid mass	No results	No results	509006	699568	697108	319236	304681	667783	745125	750589	608703	526711	643271	531874	433550	533265	494806	446463	532319	1.02374	0.0338477	0.89301	0.557143	0.295942
Com_2156_pos	Palmitoleic acid	C16 H30 O2	254.224	14.048	Full match	No results	Full match	2.68171e+07	2.19085e+07	2.23773e+07	1.71547e+07	1.67765e+07	2.66424e+07	4.60392e+07	5.50571e+07	4.65602e+07	3.97481e+07	4.27125e+07	5.47804e+07	6.22112e+07	5.87097e+07	6.77686e+07	4.73869e+07	6.45095e+07	0.470632	-1.08733	0.000426092	0.971429	1.47186
Com_2160_pos	Trigonelline	C7 H7 N O2	137.048	1.384	Full match	Invalid mass	Full match	8.40424e+07	9.27769e+07	1.09542e+08	5.19239e+07	5.25816e+07	6.76697e+07	6.92057e+07	6.78262e+07	8.03269e+07	9.06283e+07	6.74073e+07	9.29172e+07	7.96063e+07	4.02199e+07	8.48862e+07	6.428e+07	6.23229e+07	1.03217	0.045679	0.865839	0.471429	0.11685
Com_2168_pos	2-Amino-1,3-octadecanediol	C18 H39 N O2	301.298	13.105	Full match	Full match	Full match	2.24124e+07	2.22036e+07	1.58073e+07	1.16491e+07	1.17834e+07	1.88183e+07	2.19733e+07	3.32817e+07	3.43101e+07	2.82437e+07	2.52225e+07	1.30323e+07	2.42053e+07	2.54975e+07	7.68132e+06	2.63738e+07	4.18619e+07	0.68564	-0.544476	0.118403	0.828571	0.59951
Com_21715_pos	N-α-Acetyl-L-lysine	C8 H16 N2 O3	188.116	9.013	No results	No results	Full match	212200	143177	195223	160828	97131.8	248933	165471	695308	476577	339097	629266	315272	298492	232779	316946	218199	257186	0.462301	-1.1131	0.000681774	0.971429	1.37189
Com_21785_pos	Natamycin	C33 H47 N O13	647.307	10.03	Invalid mass	No results	No results	40485.6	38499	39233.2	26826.8	26819.9	37763.7	37772.9	39612	40626.7	40574	39091	35729.8	38272.6	65509.2	36951.6	33416.1	42193.9	0.857888	-0.221138	0.117472	0.7	0.297286
Com_2181_pos	DL-Serine	C3 H7 N O3	105.043	1.362	Full match	Full match	Full match	5.54624e+07	7.59136e+07	6.86237e+07	5.41021e+07	4.86684e+07	9.68888e+07	6.00158e+07	2.59321e+07	3.18205e+07	3.20823e+07	3.40115e+07	3.69339e+07	3.85644e+07	4.22e+07	3.45902e+07	2.29092e+07	6.51323e+07	1.80319	0.850549	0.000273049	0.942857	1.15094
Com_21920_pos	3-Hydroxy-4-methoxyphenylacetic acid	C9 H10 O4	182.058	0.468	No results	No results	Full match	470675	256640	404098	210774	258351	324325	495968	316057	397839	391245	417334	272576	215125	354039	366419	324587	342191	1.01793	0.0256393	0.933636	0.514286	0.224044
Com_21928_pos	D-Ribose5-phophate	C5 H11 O8 P	230.019	1.971	No results	No results	Full match	135200	164459	44930.3	32248.1	110256	248876	45599.7	182235	50963	176932	48739.6	51736.7	124436	156392	47577.4	85255.2	47398.1	1.14909	0.200488	0.873433	0.442857	0.200924
Com_21940_pos	Nicotinuric Acid	C8 H8 N2 O3	180.053	0.226	No results	No results	Full match	362974	234367	523041	473308	249591	382391	348770	419193	511957	653975	509589	215994	315407	194288	301015	311763	394778	0.960767	-0.0577418	0.944628	0.5	0.0978392
Com_22111_pos	6-Hydroxymelatonin	C13 H16 N2 O3	248.116	7.61	No results	No results	Full match	125783	174483	209380	184711	160722	291365	130873	161242	152036	241981	165751	202635	338510	183117	345404	186393	311409	0.797359	-0.326699	0.164078	0.7	0.403115
Com_2221_pos	Sedanolide	C12 H18 O2	194.131	13.251	Full match	No results	No results	5.28633e+06	1.03164e+07	5.00818e+06	2.02323e+07	1.75979e+07	5.88569e+06	4.71967e+06	5.46192e+06	6.67208e+06	6.79415e+06	6.36985e+06	5.46671e+06	4.91087e+06	4.50581e+07	3.4372e+07	6.48466e+06	7.80366e+06	0.762306	-0.391557	0.82632	0.585714	0.231682
Com_2223_pos	Ergosta-5,7,9(11),22-Tetraen-3-β-Ol	C28 H42 O	394.323	13.589	No results	No results	Full match	2.8477e+06	7.49282e+06	5.0433e+06	3.41447e+07	1.86778e+07	9.36764e+06	1.7324e+07	7.1771e+06	4.38917e+06	1.46585e+06	8.87254e+06	2.82364e+06	3.14671e+06	7.82516e+06	3.82638e+06	6.99304e+06	3.68908e+06	2.7001	1.43301	0.0475777	0.8	1.54372
Com_2242_pos	L-(-)-Methionine	C5 H11 N O2 S	171.033	1.549	Invalid mass	No results	No results	1.97264e+07	2.73334e+07	2.63894e+07	3.74064e+07	1.8354e+07	2.85063e+07	2.69619e+07	8.23346e+07	8.08637e+07	5.64977e+07	9.48266e+07	6.46195e+07	7.16479e+07	4.73856e+07	5.50556e+07	3.25009e+07	5.71532e+07	0.410377	-1.28498	9.90875e-06	0.985714	1.65886
Com_2254_pos	Glu-Gln	C10 H17 N3 O6	275.112	1.384	No results	Full match	No results	5.39082e+07	4.7366e+07	5.99472e+07	5.77012e+07	6.92871e+07	5.44667e+07	3.17553e+07	1.9991e+07	2.2948e+07	2.64324e+07	4.10844e+07	2.39903e+07	2.51011e+07	2.60763e+07	3.10557e+07	1.94385e+07	6.09393e+07	1.80067	0.848535	0.000598841	0.9	1.1639
Com_2256_pos	7-(2-aminophenyl)heptanoic acid	C13 H19 N O2	243.126	12.422	Invalid mass	No results	No results	1.49202e+07	1.09346e+07	8.55486e+06	4.3503e+06	1.59369e+07	4.809e+07	2.46797e+07	1.54852e+06	3.82411e+06	6.001e+06	8.58653e+06	2.43401e+06	5.64852e+06	2.04849e+07	6.41993e+06	5.9752e+06	1.10072e+08	1.06491	0.0907363	0.171682	0.742857	1.34603
Com_2262_pos	PC (18:4e/4:0)	C30 H54 N O7 P	571.363	14.971	No results	Full match	No results	7.23198e+07	7.00547e+07	5.83812e+07	3.30152e+07	3.54796e+07	6.17854e+07	9.81949e+07	5.12369e+07	4.09485e+07	5.86317e+07	4.82772e+07	4.20549e+07	6.60218e+07	2.64741e+07	4.88513e+07	4.82903e+07	6.15707e+07	1.24541	0.316621	0.302669	0.685714	0.526524
Com_22796_pos	Dl-Citrulline	C6 H13 N3 O3	175.096	9.198	No results	No results	Full match	83499.4	70651.1	67309.8	56562.9	43175.4	68848.9	71928.3	54401.9	70559.6	82178.3	61846.6	88574.9	53279.2	86356.7	168556	63774.7	142692	0.75665	-0.402301	0.149291	0.628571	0.432185
Com_229_pos	4-(4-chlorophenoxy)-3,5-dimethyl-1H-pyrazole	C11 H11 Cl N2 O	222.056	0.447	Full match	No results	No results	1.26805e+09	1.16764e+09	1.22337e+09	8.70272e+08	7.9981e+08	1.17467e+09	1.18196e+09	1.03136e+09	1.14083e+09	1.1988e+09	1.11603e+09	1.01236e+09	1.05546e+09	1.04147e+09	1.38548e+08	9.59572e+08	1.15734e+09	1.11449	0.156383	0.352537	0.7	0.397721
Com_22_pos	16(R)-HETE	C20 H32 O3	342.217	14.031	Invalid mass	No results	No results	2.23235e+09	4.22005e+09	3.43837e+09	2.7792e+09	1.6599e+09	5.93394e+09	1.85506e+09	5.7718e+09	8.71302e+09	7.56873e+09	4.63789e+09	2.87407e+09	1.69607e+09	3.0886e+09	1.8773e+09	1.78304e+09	1.71953e+09	0.795327	-0.330381	0.616566	0.557143	0.273675
Com_230_pos	Proline	C5 H9 N O2	115.063	1.528	Full match	Full match	Full match	8.92601e+08	1.89451e+09	1.75648e+09	1.30395e+09	1.04104e+09	1.72283e+09	1.70862e+09	1.2669e+09	1.09034e+09	1.16874e+09	1138997856	1.11657e+09	1.99441e+09	1.5966e+09	1.79901e+09	1.25532e+09	2.36658e+09	0.996581	-0.00494156	0.989205	0.5	0.213282
Com_23129_pos	Adipamide	C6 H12 N2 O2	144.09	13.568	No results	No results	Full match	65790.2	55455.2	45079.3	159164	38147.4	71718.7	45818.6	46614.4	49241.9	51008.7	47874.3	71772.5	48167.3	75678.4	87023.6	50687.8	57541	1.1738	0.23119	0.722148	0.428571	0.133088
Com_23171_pos	7-methylpyrimido[4,5-d]pyrimidin-4-amine	C7 H7 N5	201.064	0.365	Invalid mass	No results	No results	188652	119624	133173	103078	87942.2	144158	101499	149988	202866	94476.8	92012.5	92767.5	89614.9	185682	194171	110459	128589	0.93573	-0.0958357	0.76014	0.471429	0.143408
Com_2321_pos	3,4-MDEA-d5	C12 H12 [2]H5 N O2	212.156	13.311	Full match	No results	No results	3.07967e+06	2.36559e+07	7.35141e+06	6.93327e+07	6.60414e+07	6.91108e+06	4.68981e+06	1.41984e+06	4.88446e+06	804141	1.04023e+07	3.08806e+06	3.81705e+06	1.07055e+07	1.17554e+07	1.09519e+07	1.27506e+07	3.66481	1.87374	0.117723	0.342857	1.93107
Com_2326_pos	Ferulic acid	C10 H10 O4	194.058	8.933	Full match	No results	Full match	3.388e+07	6.12012e+07	4.22163e+07	3.38826e+07	2.88219e+07	3.08955e+07	2.30077e+07	7.93544e+07	6.12093e+07	5.26036e+07	5.66527e+07	7.98959e+07	3.62366e+07	2.867e+07	4.50473e+07	3.32475e+07	5.09081e+07	0.692448	-0.530222	0.0425424	0.771429	0.741985
Com_2334_pos	Methyl dihydrojasmonate	C13 H22 O3	226.157	13.261	Full match	No results	No results	394741	797717	424701	1.40678e+06	1.36603e+06	539674	380375	2.14153e+06	2.54057e+06	2.29826e+06	1.94709e+06	448491	1.74403e+06	1.20833e+07	1.19655e+07	1.93412e+06	2.82122e+06	0.190004	-2.3959	0.00204493	0.942857	2.62861
Com_2339_pos	4-methyl-6-phenyl-5,6-dihydro-2H-pyran-2-one	C12 H12 O2	188.084	11.378	Full match	No results	No results	9.92769e+06	1.05719e+07	7.11926e+06	7.28038e+06	5.06246e+06	1.12151e+07	4.33087e+06	3.12606e+07	4.09998e+07	3.36745e+07	2.28292e+07	1.07601e+07	9.06313e+06	1.24015e+07	1.31345e+07	1.0321e+07	1.09909e+07	0.405744	-1.30136	0.00298854	0.9	1.55799
Com_2343_pos	4,8,9,10-tetraphenyl-1,3-diazatricyclo[3.3.1.1~3,7~]decan-6-one	C32 H28 N2 O	456.225	14.417	Invalid mass	No results	No results	2.40505e+07	2.92071e+07	2.75127e+07	2.05691e+07	1.35239e+07	2.43555e+07	5.66302e+07	2.63894e+07	3.10782e+07	4.35074e+07	3.05746e+07	3.3736e+07	5.81281e+07	6.57786e+07	5.49566e+07	3.76519e+07	5.2595e+07	0.644077	-0.634696	0.0299837	0.857143	0.96569
Com_23_pos	PC (14:0e/2:0)	C24 H50 N O7 P	495.332	14.693	No results	Full match	Full match	8.74371e+09	1.44377e+10	9.47009e+09	7.44418e+09	6.18887e+09	1.40898e+10	1.27178e+10	7.91147e+09	1.06556e+10	8.74051e+09	8.52555e+09	8.97304e+09	1.26592e+10	1.33011e+10	1.72964e+10	8.78746e+09	7.62702e+09	0.999426	-0.000828795	0.940662	0.514286	0.406046
Com_240_pos	DL-Carnitine	C7 H15 N O3	161.105	1.485	Full match	Full match	Full match	1.71698e+09	1.39831e+09	1.77949e+09	1.10222e+09	1.42662e+09	1.78372e+09	1.19702e+09	6.85555e+08	5.73406e+08	6.6382e+08	5.70352e+08	6.45487e+08	7.98514e+08	8.04692e+08	6.03713e+08	1.03673e+09	7.94007e+08	2.07118	1.05045	3.67962e-06	1	1.37951
Com_242_pos	Isoquinoline	C9 H7 N	129.058	10.279	Full match	No results	No results	8.00818e+08	1.49695e+09	1.94249e+09	1.47486e+09	1.42271e+09	1.93538e+09	5.1466e+08	2.98371e+08	1.04148e+09	9.74683e+08	1.69245e+09	8.08349e+08	8.40256e+08	1.01455e+09	1.19174e+09	7.29064e+08	1.93898e+09	1.30077	0.379362	0.278942	0.657143	0.612616
Com_2451_pos	PC (20:3/20:3)	C48 H84 N O8 P	833.593	15.783	No results	Full match	No results	1.55467e+07	1.59696e+07	2.18862e+07	1.24079e+07	1.6125e+07	2.09546e+07	1.88026e+07	8.64751e+07	3.01935e+07	2.89074e+07	2.2032e+07	1.75144e+07	2.39488e+06	2.09626e+07	4.09897e+07	1.32e+07	2.72765e+07	0.599583	-0.73797	0.461877	0.757143	0.427795
Com_2460_pos	L-5-Hydroxytryptophan	C11 H12 N2 O3	220.085	6.344	Full match	No results	Full match	6.67603e+07	5.19062e+07	6.26519e+07	4.3412e+07	3.40135e+07	5.56754e+07	5.42341e+07	5.67082e+07	5.84789e+07	6.68229e+07	5.04403e+07	7.89674e+07	4.30624e+07	4.36105e+07	3.48741e+07	4.25003e+07	3.73311e+07	1.02701	0.0384527	0.762696	0.542857	0.130668
Com_2485_pos	2-Phenylacetamide	C8 H9 N O	135.068	1.547	No results	Full match	No results	4.32594e+07	3.80992e+07	2.82964e+07	2.62745e+07	3.05263e+07	3.59824e+07	3.39261e+07	6.44005e+07	2.79307e+07	5.27956e+07	5.42468e+07	8.21984e+07	7.87605e+07	6.44186e+07	3.56454e+07	4.41024e+07	5.65918e+07	0.601798	-0.732648	0.00209104	0.871429	0.88107
Com_2493_pos	L-Histidine	C6 H9 N3 O2	155.07	1.178	Full match	Full match	Full match	4.8035e+07	4.95541e+07	5.75023e+07	3.87911e+07	3.83402e+07	5.16423e+07	4.3996e+07	4.07293e+07	4.04605e+07	4.71091e+07	5.10824e+07	1.46988e+07	4.62656e+07	5.4398e+07	6.35629e+07	4.13156e+07	7.83764e+07	0.979862	-0.029349	0.783162	0.471429	0.128207
Com_2524_pos	6-(3-hydroxybutan-2-yl)-5-(hydroxymethyl)-4-methoxy-2H-pyran-2-one	C11 H16 O5	228.1	8.397	Full match	No results	No results	5.80958e+06	4.28101e+06	5.34893e+06	3.39838e+06	3.5724e+06	6.74264e+06	2.35252e+06	7.17197e+06	5.38136e+06	4.32879e+06	4.20265e+06	1.57904e+07	7.15213e+06	3.06711e+06	3.30992e+06	1.01401e+07	1.63204e+06	0.723872	-0.466194	0.453289	0.6	0.376815
Com_2563_pos	DL-methionine sulfoxide	C5 H11 N O3 S	165.04	1.22	No results	Invalid mass	No results	5.22583e+07	5.15979e+07	5.38242e+07	3.90247e+07	9.77494e+06	5.11405e+07	3.66746e+07	6.58297e+07	7.23407e+07	6.68284e+07	6.49012e+07	6.48211e+07	7.67501e+07	6.56704e+07	7.85951e+07	7.0005e+07	6.82789e+07	0.605777	-0.723141	0.0378188	1	1.13993
Com_2580_pos	Indirubin	C16 H10 N2 O2	262.074	12.181	Full match	Full match	No results	5.69134e+06	2.14968e+06	3.35849e+06	6.30809e+06	2.23053e+06	923342	2.98184e+06	4.72058e+06	6.58553e+06	7.14448e+06	3.07843e+06	2.89711e+06	3.26731e+06	707675	444608	1.35005e+07	4.58215e+06	0.719739	-0.474455	0.771938	0.6	0.69202
Com_2595_pos	9,10-Dihome	C18 H34 O4	314.246	14.254	No results	No results	Full match	3.40368e+07	4.65211e+07	4.20074e+07	6.12012e+07	5.66456e+07	4.52476e+07	2.431e+07	1.26124e+07	1.64674e+07	2.04812e+07	2.64801e+07	2.55898e+07	2.79506e+07	3.01307e+07	3.33979e+07	2.81527e+07	2.8091e+07	1.77585	0.828506	0.00247778	0.9	1.05864
Com_2603_pos	(S)-(-)-2-Hydroxyisocaproic Acid	C6 H12 O3	132.079	6.734	No results	No results	Full match	4.79709e+07	5.1573e+07	4.51881e+07	4.05972e+07	3.44835e+07	4.59315e+07	4.91304e+07	6.47754e+07	7.46927e+07	6.68157e+07	5.58754e+07	6.95553e+07	6.20991e+07	4.45758e+07	5.01534e+07	4.77353e+07	4.12339e+07	0.778894	-0.360501	0.0111319	0.8	0.442205
Com_2649_pos	Styrene	C8 H8	104.063	13.318	No results	No results	Full match	8.45031e+06	1.90185e+07	1.33959e+07	5.92735e+07	5.41747e+07	1.20819e+07	8.70572e+06	7.22092e+06	1.17698e+07	9.53178e+06	1.82568e+07	9.80087e+06	1.02537e+07	1.78773e+07	2.24199e+07	1.6355e+07	1.78416e+07	1.76996	0.823713	0.351226	0.414286	0.831445
Com_2671_pos	N-Acetyl-DL-glutamic acid	C7 H11 N O5	189.064	2.263	Full match	Full match	Full match	6.7364e+07	3.15637e+07	2.95904e+07	2.09836e+07	1.82684e+07	3.05599e+07	2.5665e+07	3.61506e+07	6.5428e+07	4.40724e+07	2.46653e+07	3.82051e+07	6.00868e+07	4.59231e+07	6.5247e+07	2.30833e+07	4.22365e+07	0.718927	-0.476082	0.0929386	0.742857	0.668201
Com_2679_pos	Taurochenodeoxycholate	C26 H44 N Na O6 S	521.277	14.419	No results	No results	Full match	4.55581e+06	6.08927e+06	2.75846e+06	3.49252e+06	3.33901e+06	2.33788e+06	3.32445e+07	8.52739e+06	9.83801e+06	1.01149e+07	1.14525e+07	9.09307e+06	1.14731e+07	3.48437e+07	2.51915e+07	1.8077e+07	2.7026e+07	0.481409	-1.05467	0.0185817	0.871429	2.05535
Com_2688_pos	Hydroxyproline	C5 H9 N O3	131.058	1.35	No results	Full match	Full match	4.90596e+07	7.23115e+07	4.33099e+07	2.64271e+07	2.24871e+07	7.7459e+07	6.83717e+07	1.50985e+07	1.69411e+07	2.92536e+07	2.41609e+07	2.10743e+07	4.97048e+07	5.36696e+07	4.25787e+07	2.93224e+07	7.72449e+07	1.43007	0.516088	0.141858	0.7	0.967625
Com_2696_pos	PC (17:0/17:0)	C42 H84 N O8 P	761.587	16.48	No results	Invalid mass	No results	4.5318e+06	1.20263e+07	8.9791e+06	9.97506e+06	8.22941e+06	9.90607e+06	1.09966e+07	1.61008e+07	1.99436e+07	1.35786e+07	1.30564e+07	1.26828e+07	3.08512e+06	1.47534e+07	1.84472e+07	1.31867e+07	1.82898e+07	0.645236	-0.632101	0.0830528	0.9	0.722442
Com_2715_pos	Linalool	C10 H18 O	154.136	0.36	No results	Full match	No results	6.38031e+07	5.64615e+07	6.40049e+07	5.12195e+07	4.17572e+07	5.64491e+07	7.63236e+07	6.17252e+07	6.82842e+07	6.69873e+07	7.13016e+07	5.22389e+07	5.27836e+07	5.6663e+07	4.83137e+07	6.19412e+07	6.8761e+07	0.961809	-0.0561775	0.59376	0.585714	0.123798
Com_2732_pos	Vindoline	C25 H32 N2 O6	912.45	14.424	Invalid mass	No results	No results	2.74342e+07	3.40412e+07	2.26142e+07	2.26874e+07	2.01749e+07	2.31515e+07	5.85945e+07	3.17702e+07	4.07558e+07	4.02398e+07	3.99618e+07	4.29886e+07	5.39713e+07	5.6785e+07	4.87069e+07	3.70931e+07	4.71004e+07	0.678558	-0.559456	0.0190402	0.842857	0.843265
Com_2736_pos	Pregnenolone	C21 H32 O2	316.24	12.747	No results	No results	Full match	1.37763e+06	6.47989e+06	1.64734e+06	3.8285e+07	5.201e+07	2.63015e+06	1.22375e+06	610175	826201	612419	1.83959e+06	659418	960195	2.73744e+06	1.70391e+06	1.09827e+06	1.43264e+06	11.8649	3.56863	0.0422935	0.828571	2.94168
Com_2739_pos	1-Methylhistidine	C7 H11 N3 O2	169.085	1.482	Full match	Full match	Full match	2.10951e+07	2.11407e+07	2.17671e+07	1.10927e+07	1.41661e+07	2.5494e+07	3.28165e+07	1.66922e+07	1.58463e+07	1.53192e+07	1.5722e+07	1.3626e+07	3.48681e+07	4.74366e+07	6.85803e+07	4.09284e+07	3.61596e+07	0.6908	-0.533659	0.266409	0.628571	0.70034
Com_2742_pos	o-Cresol	C7 H8 O	108.058	0.147	No results	No results	Full match	4.01866e+07	4.33853e+07	6.64477e+07	3.83307e+07	4.68913e+07	7.0549e+07	5.78132e+07	6.54941e+07	7.18489e+07	5.04584e+07	6.16445e+07	4.75781e+07	5.09975e+07	6.83667e+07	4.61567e+07	3.74344e+07	6.95903e+07	0.911976	-0.132932	0.415426	0.628571	0.186303
Com_2751_pos	N-Acetylanthranilic acid	C9 H9 N O3	179.058	9.892	Full match	No results	Full match	3.60153e+06	8.16116e+06	3.5858e+06	2.83272e+06	2.71657e+06	1.43327e+07	2.59537e+06	3.11472e+06	4.13971e+06	3.86049e+06	3.46701e+06	5.21914e+06	2.8232e+06	4.44731e+07	5.30341e+07	3.13653e+06	2.38635e+06	0.430044	-1.21744	0.51921	0.571429	0.802759
Com_2758_pos	Glycerol 3-phosphate	C3 H9 O6 P	172.014	1.669	No results	Full match	Full match	3.84211e+07	2.48753e+07	2.27888e+07	1.34852e+07	1.08845e+07	1.89883e+07	1.68423e+07	5.41681e+07	2.54539e+07	2.77645e+07	3.57256e+07	2.49372e+07	2.37618e+07	3.20767e+07	2.16369e+07	3.28114e+07	1.8325e+07	0.704437	-0.505457	0.0644054	0.785714	0.706071
Com_278_pos	gamma-Glutamylleucine	C11 H20 N2 O5	260.137	7.479	No results	Full match	Full match	954705761	1.00059e+09	7.02215e+08	8.3239e+08	7.61471e+08	6.96506e+08	8.79516e+08	5.51624e+08	7.16338e+08	8.75645e+08	9.72059e+08	9.02738e+08	7.71744e+08	6.91175e+08	6.05002e+08	5.78335e+08	6.06729e+08	1.14488	0.195192	0.103766	0.714286	0.26934
Com_27_pos	Eicosapentaenoic acid	C20 H30 O2	302.224	14.031	Full match	Full match	Full match	1.71412e+09	3.22186e+09	2.59865e+09	2.02379e+09	1.20409e+09	4.40015e+09	1.34869e+09	7.63721e+09	1.04499e+10	9.22819e+09	5.09875e+09	3.13663e+09	2.48709e+09	4.18842e+09	2.72356e+09	2.28986e+09	2.13539e+09	0.477724	-1.06575	0.0212182	0.8	1.26155
Com_2816_pos	Prostaglandin F2α-1-glyceryl ester	C23 H40 O7	450.259	13.206	Invalid mass	No results	No results	4.03965e+07	4.15654e+06	2.10046e+06	6.82484e+06	2.32648e+06	830948	293355	296008	325031	326128	321704	386685	293390	366401	340269	348093	338029	24.3368	4.60507	0.0114099	0.857143	3.94451
Com_2850_pos	Eucalyptol	C10 H18 O	136.125	0.556	Invalid mass	No results	No results	6.42989e+07	6.5113e+07	6.85961e+07	4.85457e+07	4.08506e+07	6.24695e+07	6.87321e+07	5.96902e+07	7.31473e+07	6.60539e+07	6.75095e+07	6.15894e+07	5.86542e+07	6.20155e+07	1.84919e+07	5.45006e+07	6.39183e+07	1.02124	0.0303212	0.700469	0.571429	0.106058
Com_2938_pos	p-Mentha-1,3,8-triene	C10 H14	134.109	12.696	No results	No results	Full match	6.21535e+06	1.05678e+07	5.69937e+06	3.4788e+07	4.68946e+07	6.65794e+06	6.37772e+06	5.88692e+06	7.62193e+06	6.59786e+06	8.95989e+06	6.20253e+06	5.78067e+06	1.05797e+07	8.79292e+06	8.82816e+06	8.56072e+06	2.15174	1.1055	0.276133	0.442857	0.949237
Com_2988_pos	mesaconic acid	C5 H6 O4	130.027	8.405	No results	No results	Full match	9.07255e+06	5.6328e+06	6.05777e+06	4.36117e+06	4.68706e+06	8.0543e+06	4.19745e+06	8.88746e+06	6.96146e+06	6.67443e+06	7.31189e+06	1.43935e+07	9.50035e+06	4.58122e+06	3.65998e+06	1.0844e+07	3.53508e+06	0.787042	-0.345487	0.33087	0.628571	0.366768
Com_3079_pos	20-Dihydro 6α-methylprednisone	C22 H30 O5	374.207	12.754	Invalid mass	No results	No results	6.69498e+06	1.23729e+07	9.91461e+06	1.36331e+07	9.15159e+06	1.00434e+07	5.41887e+06	1.12454e+07	1.84109e+07	1.68206e+07	9.30168e+06	6.2991e+06	4.57813e+06	2.62653e+07	2.63345e+07	7.21175e+06	7.46635e+06	0.717087	-0.47978	0.380469	0.585714	0.394446
Com_311_pos	2-Amino-1,3,4-octadecanetriol	C18 H39 N O3	317.293	11.957	Full match	No results	No results	1.12498e+07	9.34207e+06	7.39759e+06	5.78983e+06	1.11672e+07	1.26303e+07	1.05275e+07	2.69838e+07	1.05576e+07	1.45311e+07	1.25119e+07	1.36745e+09	1.35178e+07	1.10472e+07	1.22222e+07	1.12447e+07	1.18011e+07	0.065215	-3.93865	0.127941	0.842857	1.50875
Com_3137_pos	LPC 18:4	C26 H46 N O7 P	515.301	14.027	No results	Full match	No results	5.43193e+06	6.36713e+06	3.64705e+06	5.53482e+06	4.6102e+06	6.02984e+06	3.57877e+07	2.07852e+07	1.60944e+07	2.61686e+07	2.21322e+07	1.87769e+07	1.32802e+07	2.69302e+07	2.89817e+07	1.83726e+07	2.74464e+07	0.439781	-1.18514	0.00643938	0.857143	2.118
Com_3144_pos	N-Acetylthreonine	C6 H11 N O4	161.069	1.396	No results	No results	Full match	1.90129e+07	4.41274e+07	2.77063e+07	2.11295e+07	1.93394e+07	2.94142e+07	2.27754e+07	1.25327e+07	2.17244e+07	1.78658e+07	2.46166e+07	2.18202e+07	1.86182e+07	2.92021e+07	2.44762e+07	1.38346e+07	1.93016e+07	1.2851	0.361878	0.114122	0.714286	0.478093
Com_3150_pos	Sn-Glycero-3-Phosphocholine	C8 H20 N O6 P	257.103	14.693	No results	No results	Full match	5.25586e+07	4.78503e+07	5.60109e+07	3.55524e+07	3.45009e+07	5.16794e+07	4.71808e+07	4.86482e+07	4.6576e+07	5.51567e+07	4.51548e+07	4.35413e+07	5.1179e+07	3.25994e+07	3.85812e+07	5.18363e+07	4.61818e+07	1.01155	0.0165688	0.94183	0.585714	0.0849541
Com_3161_pos	2-(acetylamino)-3-[4-(acetylamino)phenyl]acrylic acid	C13 H14 N2 O4	262.095	8.043	Full match	No results	No results	3.90694e+07	4.84725e+07	4.41297e+07	3.67331e+07	2.99903e+07	3.34569e+07	3.69419e+07	4.55958e+07	4.86774e+07	5.02288e+07	4.00872e+07	5.43706e+07	4.41618e+07	3.50656e+07	3.88162e+07	3.88006e+07	3.26551e+07	0.896215	-0.158083	0.196046	0.7	0.201334
Com_3196_pos	N-Acetyl-L-tyrosine	C11 H13 N O4	223.085	6.9	Full match	Full match	No results	1.34414e+07	2.92151e+07	2.4745e+07	2.18252e+07	1.91932e+07	1.00511e+07	8.49581e+06	3.59641e+07	2.48563e+07	2.82072e+07	3.16169e+07	5.66299e+07	2.82476e+07	2.93754e+07	2.50591e+07	1.31079e+07	2.98123e+07	0.598862	-0.739706	0.0259916	0.871429	1.15183
Com_3217_pos	17α-Methyl-androstan-3-hydroxyimine-17β-ol	C20 H33 N O2	319.248	13.767	Invalid mass	No results	No results	2.8479e+07	1.54371e+07	1.09055e+07	8.56919e+06	9.18619e+06	1.19424e+07	2.47741e+07	1.21135e+07	1.9439e+07	3.39779e+07	1.91617e+07	1.42578e+07	2.05729e+07	1.42963e+07	1.30008e+07	1.19843e+07	1.3109e+07	0.908211	-0.1389	0.504949	0.657143	0.369813
Com_3265_pos	(+/-)5(6)-EET Ethanolamide	C22 H37 N O3	363.277	14.118	Full match	No results	No results	6.58205e+06	5.14039e+06	6.62389e+06	5.24427e+06	4.81892e+06	8.2389e+06	1.07719e+07	6.9483e+06	7.53531e+06	1.06846e+07	6.29913e+06	7.08602e+06	1.15818e+07	1.25553e+07	8.41607e+06	8.3076e+06	1.80729e+07	0.694895	-0.525132	0.0363556	0.814286	0.668499
Com_3281_pos	Xanthurenic acid	C10 H7 N O4	205.038	7.488	Full match	No results	Full match	4.00492e+07	5.36559e+07	3.43302e+07	4.30353e+07	2.55587e+07	2.15714e+07	2.89374e+07	5.36299e+07	5.24764e+07	4.55212e+07	3.5078e+07	3.98078e+07	2.36517e+07	1.65673e+07	1.05931e+07	1.83946e+07	8.74214e+06	1.1596	0.213628	0.265209	0.614286	0.522033
Com_3284_pos	Biliverdin	C33 H34 N4 O6	582.248	15.57	No results	Full match	No results	2.84938e+07	2.99686e+07	1.91713e+07	4.29617e+07	2.15414e+07	988249	2.33384e+07	7.69e+06	9.33046e+06	1.27356e+07	1.49827e+07	6.24162e+06	1.4969e+07	1.02403e+06	1.11747e+06	1.09062e+07	1.84197e+07	2.44111	1.28754	0.167482	0.857143	1.69381
Com_3291_pos	Desoxycortone	C21 H30 O3	330.219	12.313	Full match	No results	Full match	3.04483e+07	1.46227e+07	1.6301e+07	1.8222e+07	8.60851e+06	5.7434e+07	1.01905e+07	1.96577e+07	3.57076e+07	4.81752e+07	1.908e+07	2.61208e+07	3.19368e+07	1.07909e+07	1.04013e+07	2.60158e+07	5.09889e+06	0.955469	-0.0657188	0.836357	0.6	0.130063
Com_3299_pos	Cyclohexylsulfamate	C6 H13 N O3 S	179.062	1.598	No results	No results	Full match	3.0988e+07	3.21222e+07	3.22203e+07	2.8035e+07	2.34402e+07	5.72066e+07	4.35118e+07	4.49483e+07	4.92802e+07	4.3492e+07	3.33063e+07	4.88122e+07	5.85308e+07	3.64968e+07	5.51694e+07	3.12334e+07	4.10851e+07	0.799372	-0.323061	0.0883011	0.771429	0.494586
Com_3309_pos	4-Methoxycinnamaldehyde	C10 H10 O2	162.068	10.605	Full match	No results	No results	8.72027e+06	2.58466e+07	5.91123e+07	9.80327e+06	8.4557e+06	1.25113e+07	3.25161e+06	3.70445e+06	6.66608e+06	5.93775e+06	6.64782e+06	3.5429e+06	1.18538e+07	5.96675e+06	7.48772e+06	9.11256e+06	3.72892e+07	1.85757	0.893416	0.253713	0.714286	0.946407
Com_332_pos	Indole-3-lactic acid	C11 H11 N O3	205.074	9.019	Full match	Full match	Full match	1.03531e+09	1.07587e+09	5.80749e+08	6.83245e+08	5.76601e+08	5.03236e+08	4.5399e+08	5.74145e+08	5.91398e+08	6.35761e+08	7.21019e+08	6.84675e+08	3.92239e+08	3.15408e+08	3.95553e+08	3.16533e+08	4.86973e+08	1.37138	0.455633	0.0816149	0.7	0.584602
Com_333_pos	L-Glutathione oxidized	C20 H32 N6 O12 S2	612.151	2.152	Full match	Full match	Full match	5.12465e+08	1.91364e+08	1.22106e+08	1.53046e+08	1.70184e+08	1.36491e+08	9.80943e+07	2.50895e+08	1.90936e+08	1.18236e+08	2.07857e+08	1.77268e+08	9.67422e+07	1.33018e+08	9.59281e+07	8.61699e+07	6.08093e+07	1.3942	0.479442	0.291261	0.642857	0.526485
Com_338_pos	L-Ascorbate	C6 H8 O6	176.032	8.398	No results	No results	Full match	8.82936e+07	5.03377e+07	7.55035e+07	5.2248e+07	6.3027e+07	1.03079e+08	3.63129e+07	9.73312e+07	6.94938e+07	6.85118e+07	7.45011e+07	2.14442e+08	1.0229e+08	2.45576e+07	2.27461e+07	1.20741e+08	1.42457e+07	0.827975	-0.27234	0.903562	0.542857	0.207585
Com_3405_pos	2-(4-methylphenyl)-2-oxoethyl thiocyanate	C10 H9 N O S	191.04	6.304	Full match	No results	No results	5.05395e+06	2.33412e+07	4.19606e+06	6.11449e+06	6.03985e+06	4.8345e+07	1.2198e+06	2.33997e+06	7.57966e+06	1.31401e+06	4.05907e+06	6.1905e+06	2.81883e+06	1.67863e+07	1.12314e+07	1.11639e+06	1.03926e+06	2.47321	1.30639	0.225624	0.657143	1.31712
Com_3458_pos	15-Deoxy-Δ12,14-prostaglandin J2-2-glycerol ester	C23 H34 O5	390.238	13.553	Invalid mass	No results	No results	5.60907e+06	4.43225e+06	5.09415e+06	6.74159e+06	6.3554e+06	1.68622e+07	8.51897e+06	4.02743e+06	6.00625e+06	6.43296e+06	5.25749e+06	3.71622e+06	2.70791e+06	2.53998e+07	2.29554e+07	3.46909e+06	8.18412e+06	0.868805	-0.202896	0.828099	0.6	0.468735
Com_3468_pos	1,7-bis(4-hydroxyphenyl)-5-methoxyheptan-3-one	C20 H24 O4	350.148	10.174	Invalid mass	No results	No results	1.42568e+06	1.82903e+06	1.80936e+06	1.42389e+06	1.41811e+06	5.63745e+06	2.59524e+06	1.07766e+06	1.44803e+06	1.41134e+06	1.78248e+06	1.34988e+06	1.33105e+06	1.95367e+07	1.23033e+07	1.56264e+06	2.01651e+06	0.526143	-0.926472	0.687099	0.6	0.755783
Com_3513_pos	C-8 Ceramide-1-phosphate	C26 H52 N O6 P	505.353	15.343	Full match	No results	No results	2.27976e+07	2.46929e+07	4.1058e+07	1.10352e+07	1.48468e+07	1.69637e+07	9.17272e+06	1.70279e+07	1.80877e+07	3.30712e+07	2.47397e+07	1.97703e+07	3.83022e+07	1.85751e+07	4.00586e+07	3.25374e+07	1.99875e+07	0.765989	-0.384604	0.165403	0.714286	0.622714
Com_351_pos	Corticosterone	C21 H30 O4	346.214	11.683	Full match	Full match	Full match	1.22337e+09	6.607e+08	5.58745e+08	6.38716e+08	2.48051e+08	8.02806e+08	7.60378e+08	7.20556e+08	1.24268e+09	1.06129e+09	7.70469e+08	8.05868e+08	9.59497e+08	5.16857e+08	4.65272e+08	7.90535e+08	3.77555e+08	0.906503	-0.141616	0.573846	0.6	0.296194
Com_3558_pos	1-Phenyl-3-methyl-5-pyrazolone	C10 H10 N2 O	174.079	1.606	Full match	No results	No results	3.51518e+07	3.08632e+07	4.44447e+07	2.60995e+07	2.67979e+07	5.10427e+07	3.53329e+07	8.69913e+06	1.72684e+07	1.91584e+07	1.77799e+07	1.61828e+07	2.35337e+07	7.88869e+06	4.9506e+06	2.19419e+07	1.53443e+07	2.33562	1.22381	0.000230458	1	1.72149
Com_3564_pos	3-(1-benzylpiperidin-4-yl)-3H-[1,2,3]triazolo[4,5-b]pyridine	C17 H19 N5	293.16	12.581	Invalid mass	No results	No results	2.30806e+07	3.02876e+07	2.2114e+07	3.58146e+07	2.23467e+07	1.42363e+07	1.4031e+07	3.54175e+07	4.08871e+07	4.11468e+07	2.56246e+07	3.9758e+07	1.28156e+07	1.33782e+07	1.16784e+07	1.13549e+07	1.76275e+07	0.926358	-0.110358	0.973485	0.514286	0.431132
Com_3565_pos	Celestolide	C17 H24 O	244.182	13.43	Full match	No results	No results	5.5869e+06	1.15695e+07	8.274e+06	8.38095e+06	5.09655e+06	1.76469e+07	4.35548e+06	2.87856e+07	5.003e+07	4.22749e+07	2.01868e+07	1.51776e+07	3.51905e+06	1.03807e+07	7.88796e+06	3.80913e+06	4.48043e+06	0.466486	-1.10009	0.215637	0.614286	0.930657
Com_3567_pos	PC (19:1/20:5)	C47 H82 N O8 P	819.565	15.094	No results	Invalid mass	No results	1.06786e+06	929542	1.00633e+06	761446	721278	1.0508e+06	1.27643e+06	1.03737e+06	1.06869e+06	1.08258e+06	1.06543e+06	1.14539e+06	1.19316e+06	4.10295e+07	1.57568e+07	1.12775e+06	2.00119e+06	0.146356	-2.77245	0.0817075	0.857143	1.61823
Com_3571_pos	5,5-dimethyl-3-morpholinocyclohex-2-en-1-one	C12 H19 N O2	209.142	12.796	Full match	No results	No results	1.56076e+07	1.51744e+07	2.31752e+07	1.40468e+07	1.17311e+07	1.89741e+07	1.06799e+07	2.91955e+07	4.36304e+07	3.8386e+07	5.23674e+07	4.78971e+07	1.05229e+07	1.10934e+07	9.89642e+06	1.33828e+07	8.24979e+06	0.590541	-0.759891	0.237472	0.542857	0.702091
Com_3612_pos	Palmitoyl ethanolamide	C18 H37 N O2	299.282	13.916	Full match	No results	No results	5.80093e+06	3.71556e+06	4.44361e+06	4.17629e+06	3.45669e+07	4.88085e+06	4.23166e+06	3.4433e+06	4.38794e+06	8.44512e+06	4.26043e+06	4.95686e+06	4.43564e+06	3.78822e+06	3.98579e+06	4.97612e+06	4.25465e+06	1.88154	0.911914	0.393023	0.571429	0.637198
Com_364_pos	Pipecolic acid	C6 H11 N O2	129.079	1.138	Full match	Full match	Full match	5.53202e+08	7.21334e+08	6.79706e+08	6.21019e+08	4.67666e+08	4.38356e+08	8.86302e+08	5.40562e+08	3.64616e+08	4.58615e+08	6.18018e+08	7.02499e+08	3.32255e+08	5.27733e+08	6.83108e+08	5.07253e+08	8.37666e+08	1.11971	0.163129	0.36184	0.628571	0.285428
Com_3669_pos	2,6-Di-tert-butyl-1,4-benzoquinone	C14 H20 O2	220.146	12.117	Full match	No results	No results	3.1281e+06	2.44264e+06	2.66232e+06	3.48523e+06	2.87116e+06	1.9678e+07	3.12815e+07	4.5795e+07	2.20922e+07	2.84738e+07	3.1634e+07	4.5834e+07	1.81432e+07	4.74261e+07	2.96219e+07	5.17649e+06	5.92219e+06	0.334291	-1.58082	0.0121036	0.871429	2.71154
Com_366_pos	LPC 15:0	C23 H48 N O7 P	481.317	14.555	No results	Full match	Full match	3.92509e+08	4.5417e+08	4.05831e+08	8.62714e+08	7.43535e+08	3.81029e+08	6.7698e+08	4.11244e+08	5.12355e+08	4.59806e+08	5.8258e+08	5.36615e+08	6.04806e+08	1.04148e+09	9.20752e+08	5.48873e+08	1.09598e+09	0.833329	-0.263042	0.315272	0.685714	0.348369
Com_3690_pos	Asparagine	C4 H8 N2 O3	132.054	1.566	No results	No results	Full match	2.65877e+07	2.40609e+07	4.5323e+07	1.97258e+07	2.23056e+07	2.97151e+07	2.83779e+07	3.18139e+07	2.51415e+07	2.3771e+07	2.55497e+07	3.33456e+07	2.67469e+07	2.81031e+07	3.18155e+07	1.71254e+07	3.39669e+07	1.00994	0.0142741	0.967449	0.571429	0.134675
Com_3716_pos	3-hydroxy-4-(3-hydroxyphenyl)-1,2-dihydroquinolin-2-one	C15 H11 N O3	253.073	8.968	Full match	No results	No results	4.03621e+07	3.21367e+07	3.24615e+07	2.49954e+07	2.48866e+07	3.40807e+07	3.24233e+07	3.78096e+07	3.91223e+07	4.1719e+07	3.3379e+07	2.19615e+07	2.74775e+07	2.63331e+07	2.28197e+07	3.51088e+07	2.33895e+07	1.02293	0.0327117	0.723618	0.514286	0.103944
Com_373_pos	Acetanilide	C8 H9 N O	135.068	2.215	Full match	Full match	No results	2.59666e+08	6.45886e+08	5.75345e+08	5.15839e+08	4.1494e+08	3.77477e+08	2.93822e+08	6.7767e+08	7.49585e+08	6.92829e+08	5.71183e+08	1.07353e+09	8.70597e+08	8.10166e+08	6.05021e+08	4.63482e+08	6.78815e+08	0.612308	-0.707671	0.00619592	0.914286	1.00322
Com_3746_pos	N-Caffeoyl Putrescine	C13 H18 N2 O3	250.132	7.168	No results	No results	Full match	8.98336e+06	2.02661e+07	2.14124e+07	1.82614e+07	1.76743e+07	2.9127e+07	9.5301e+06	1.22091e+07	1.68753e+07	2.36356e+07	1.40799e+07	4.46849e+07	2.44833e+07	2.26891e+07	4.16667e+07	1.97683e+07	2.11881e+07	0.741607	-0.431273	0.187305	0.671429	0.553496
Com_3762_pos	Sinapinic acid	C11 H12 O5	224.069	8.532	Full match	No results	No results	461612	472844	545314	459928	278218	389659	339328	708448	372120	719414	424435	1.15029e+06	512123	4.8721e+06	1.34537e+07	370235	493059	0.182435	-2.45454	0.0602915	0.771429	1.58312
Com_3763_pos	Hydroquinone	C6 H6 O2	110.037	8.405	No results	No results	Full match	1.0789e+07	8.59634e+06	1.01635e+07	7.19202e+06	6.98442e+06	1.05053e+07	8.2566e+06	1.1313e+07	1.09173e+07	1.06382e+07	1.0105e+07	1.62286e+07	1.20228e+07	9.94981e+06	8.60492e+06	1.20251e+07	7.49949e+06	0.816689	-0.292141	0.0555623	0.785714	0.363294
Com_3775_pos	Androsterone	C19 H30 O2	290.224	13.818	Full match	No results	Full match	5.33074e+06	4.816e+06	5.32031e+06	4.94947e+06	4.45515e+06	5.85425e+06	5.22227e+06	8.84713e+06	1.24278e+07	9.61544e+06	7.01783e+06	7.10555e+06	6.55511e+06	2.13156e+07	1.25124e+07	1.01689e+07	1.23591e+07	0.475836	-1.07146	0.000141735	1	1.27036
Com_3778_pos	Porphobilinogen	C10 H14 N2 O4	226.095	5.853	No results	No results	Full match	2.72831e+07	2.18366e+07	2.72218e+07	1.52859e+07	1.32955e+07	2.16496e+07	2.17795e+07	1.33621e+07	1.68925e+07	2.27135e+07	1.21325e+07	1.39015e+07	2.41665e+07	2.04287e+07	1.60851e+07	1.60145e+07	1.92329e+07	1.21152	0.276822	0.168195	0.685714	0.453028
Com_377_pos	3-Methylglutaric acid	C6 H10 O4	146.058	7.758	No results	No results	Full match	4.05719e+07	4.98214e+07	2.53979e+07	4.2781e+07	1.76163e+07	2.53084e+07	6.57616e+08	5.59399e+07	2.39683e+08	2.2273e+07	1.14391e+09	4.78559e+07	2.44631e+07	2.57258e+08	4.92429e+07	2.25014e+08	3.11697e+07	0.585319	-0.772705	0.331253	0.657143	1.24452
Com_3782_pos	2,6-Dimethyl-γ-pyrone	C7 H8 O2	124.052	9.528	Full match	No results	No results	1.00426e+07	1.04952e+07	1.24191e+07	2.08619e+07	3.23473e+07	6.80659e+06	8.6801e+06	2.74134e+06	3.67882e+06	3.3849e+06	3.59567e+06	3.7819e+06	2.93807e+06	3.89097e+06	2.83068e+06	2.43545e+06	3.06319e+06	4.49022	2.16679	0.000376031	1	2.54448
Com_3793_pos	Progesterone	C21 H30 O2	314.224	13.189	Full match	Full match	Full match	7.89486e+06	7.16951e+06	3.43476e+06	8.75912e+06	5.93755e+06	1.38813e+07	1.15005e+07	4.37165e+06	8.08506e+06	1.54322e+07	5.65543e+06	5.69332e+06	3.90683e+07	1.70648e+07	1.10279e+07	4.43992e+07	5.32682e+06	0.535997	-0.899704	0.255357	0.585714	0.760237
Com_3814_pos	2_Furanoic Acid	C5 H4 O3	112.016	9.117	No results	No results	Full match	2.85686e+07	2.26799e+07	2.81823e+07	1.8857e+07	1.90808e+07	3.44834e+07	1.72634e+07	2.15762e+07	1.71321e+07	1.90311e+07	2.27786e+07	1.32256e+07	2.50593e+07	1.65561e+07	1.54668e+07	2.86392e+07	1.29185e+07	1.25579	0.328597	0.0981584	0.728571	0.43774
Com_3837_pos	(3β,9ξ)-3,14-Dihydroxycarda-5,20(22)-dienolide	C23 H32 O4	372.229	12.719	Full match	No results	No results	458450	1.13391e+06	606636	2.26556e+06	2.05062e+06	1.14061e+06	678483	1.81e+06	2.05444e+06	1.32415e+06	1.22731e+06	1.0616e+06	663771	2.21853e+06	2.44911e+06	847553	1.20746e+06	0.801006	-0.320114	0.28984	0.671429	0.689725
Com_3841_pos	PC (10:0/11:0)	C29 H58 N O8 P	579.39	15.057	No results	Full match	No results	1.51082e+06	1.3276e+06	1.52276e+06	1.0773e+06	1.0697e+06	1.48668e+06	1.77035e+06	1.50233e+06	1.5387e+06	1.77141e+06	1.73099e+06	1.40141e+06	1.96641e+06	8.00097e+06	4.52197e+06	1.71974e+06	1.86398e+06	0.536181	-0.899209	0.0362414	0.857143	0.889224
Com_3847_pos	Hexanoylcarnitine	C13 H25 N O4	259.178	8.472	Full match	Not the top hit	No results	2.30001e+07	1.99223e+07	1.73337e+07	1.54438e+07	1.70347e+07	2.00032e+07	2.48502e+07	4.05934e+07	1.45757e+07	1.34091e+07	1.74977e+07	4.31159e+07	1.11117e+07	2.29342e+07	2.52701e+07	1.44478e+07	2.49814e+07	0.862319	-0.213706	0.712009	0.514286	0.184783
Com_3870_pos	Cis-11,14,17-Eicosatrienoic Acid (C20:3)	C20 H34 O2	306.256	13.247	No results	No results	Full match	624909	5.28994e+06	1.58917e+06	3.38105e+07	2.03892e+07	4.70695e+06	2.6177e+06	690150	1.27337e+06	2.79151e+06	3.01515e+06	1.07282e+06	1.41087e+06	4.76547e+06	2.41879e+06	3.41016e+06	1.86926e+06	4.34078	2.11796	0.165733	0.7	1.64371
Com_391_pos	(3β,5ξ,9ξ)-3,6,19-Trihydroxyurs-12-en-28-oic acid	C30 H48 O5	488.35	13.063	Full match	No results	No results	2.60733e+08	1.30896e+07	9.52248e+07	2.98942e+08	9.76356e+07	2.10176e+07	2.52337e+08	5.71773e+07	2.83185e+08	4.42577e+07	1.65944e+08	6.93639e+07	1.56689e+08	2.20976e+08	1.43705e+08	1.64167e+08	1.09284e+08	1.04913	0.069192	0.576797	0.514286	0.567904
Com_396_pos	Glycerophospho-N-palmitoyl ethanolamine	C21 H44 N O7 P	453.285	14.714	Full match	Full match	Full match	5.21035e+08	5.38479e+08	4.35193e+08	3.62748e+08	3.82902e+08	5.09962e+08	1.02171e+09	5.97051e+08	6.67955e+08	7.60798e+08	6.19185e+08	6.23189e+08	9.0927e+08	7.46976e+08	8.21351e+08	5.55484e+08	1.00211e+09	0.737827	-0.438646	0.0412	0.857143	0.679419
Com_3974_pos	N-Acetyl-1-aspartylglutamic acid	C11 H16 N2 O8	304.091	2.418	Full match	Full match	Full match	7.61586e+06	7.54617e+06	4.58286e+06	2.81149e+06	1.87142e+06	4.92467e+06	3.59361e+06	4.26048e+07	3.85451e+06	4.14347e+06	3.75736e+06	2.77775e+06	4.35522e+06	7.14087e+06	5.39797e+06	3.24321e+06	5.3899e+06	0.569356	-0.812598	0.451498	0.471429	0.505372
Com_3977_pos	3-(propan-2-yl)-octahydropyrrolo[1,2-a]pyrazine-1,4-dione	C10 H16 N2 O2	196.121	7.559	Full match	No results	No results	7.36532e+06	9.8343e+06	8.07297e+06	8.35724e+06	9.67204e+06	1.18157e+07	1.3353e+07	1.43362e+07	1.06251e+07	1.34479e+07	1.44283e+07	1.88899e+07	4.54357e+07	2.58548e+07	3.06518e+07	3.41897e+07	1.79678e+07	0.433141	-1.20709	0.000613745	0.971429	1.39471
Com_3983_pos	1,3-dioxo-2,3-dihydro-1H-benzo[de]isoquinolin-2-yl acetate	C14 H9 N O4	272.077	8.368	Invalid mass	No results	No results	1.45223e+07	1.45948e+07	9.87101e+06	1.35674e+07	1.40217e+07	8.13979e+06	1.77161e+07	1.23279e+07	1.17297e+07	1.11798e+07	1.03576e+07	1.27163e+07	1.00228e+07	1.00367e+07	1.1241e+07	7.82253e+06	1.20748e+07	1.20581	0.270003	0.16447	0.742857	0.321326
Com_398_pos	6-Methylquinoline	C10 H9 N	143.074	6.5	Full match	No results	No results	5.44981e+08	7.44746e+08	5.83317e+08	3.83825e+08	1.34081e+08	3.40056e+08	4.32586e+08	5.45928e+08	8.24241e+08	4.59428e+08	8.69967e+08	9.62165e+08	6.36909e+08	3.76049e+08	5.32369e+08	4.26976e+08	5.42867e+08	0.731665	-0.450746	0.141592	0.7	0.69507
Com_3_pos	DL-Tryptophan	C11 H12 N2 O2	204.09	6.501	Full match	Full match	Full match	5.19769e+10	3.47895e+10	4.27273e+10	35585825544	3.15494e+10	3.50595e+10	4.8283e+10	4.65504e+10	4.0314e+10	3.13536e+10	4.54111e+10	5.69801e+10	2.60525e+10	3.44258e+10	3.11655e+10	4.65138e+10	1.6962e+10	1.06449	0.0901625	0.47034	0.385714	0.240747
Com_4021_pos	Isophorone	C9 H14 O	138.105	0.465	Full match	No results	Full match	3.63304e+07	3.37369e+07	3.63858e+07	2.60335e+07	2.3567e+07	3.13561e+07	3.46335e+07	3.47706e+07	3.85829e+07	3.99805e+07	3.88308e+07	3.17628e+07	2.41076e+07	3.0843e+07	2.98995e+07	2.97754e+07	4.28642e+07	0.929082	-0.106122	0.414449	0.385714	0.134363
Com_4027_pos	PC (18:2e/2:0)	C28 H54 N O7 P	547.364	14.95	No results	Full match	No results	1.64642e+07	1.93921e+07	1.45254e+07	1.21259e+07	1.26865e+07	1.12363e+07	1.79573e+07	1.82583e+07	2.05983e+07	3.25956e+07	3.32469e+07	2.54767e+07	3.7403e+07	2.08803e+07	2.65717e+07	4.07678e+07	2.34686e+07	0.533988	-0.90512	0.000103744	0.985714	1.13982
Com_4032_pos	3-amino-2-phenyl-2H-pyrazolo[4,3-c]pyridine-4,6-diol	C12 H10 N4 O2	242.08	9.995	Full match	No results	No results	7.56309e+06	7.57983e+06	8.50757e+06	7.28688e+06	5.80608e+06	8.63659e+06	8.08946e+06	2.91869e+07	2.79264e+07	2.3445e+07	4.16144e+07	2.51208e+07	1.07711e+07	7.69794e+06	7.70303e+06	9.69576e+06	9.9737e+06	0.395501	-1.33825	0.00431186	0.914286	1.47249
Com_403_pos	N-Acetyl-L-leucine	C8 H15 N O3	173.105	8.942	Full match	Full match	No results	7.35394e+08	6.78003e+08	7.45953e+08	5.14372e+08	3.61446e+08	4.86317e+08	6.04178e+08	5.5646e+08	5.28183e+08	5.82465e+08	3.78337e+08	7.99837e+08	5.98136e+08	3.32693e+08	3.09763e+08	2.80061e+08	2.65194e+08	1.27265	0.347835	0.0947781	0.714286	0.563702
Com_4058_pos	7-(2-thienyl)[1,2,4]triazolo[4,3-a]pyrimidine	C9 H6 N4 S	224.008	1.678	Invalid mass	No results	No results	5.07564e+06	4.05284e+06	3.70458e+06	2.47265e+06	1.72242e+06	5.30995e+06	2.60461e+06	4.68536e+06	1.95641e+06	2.61794e+06	3.64197e+06	2.73999e+06	2.47505e+06	5.35127e+06	3.9626e+06	4.98551e+06	2.43528e+06	1.02241	0.031974	0.968335	0.514286	0.261477
Com_4093_pos	PC (10:0/13:1)	C31 H60 N O8 P	605.406	15.132	No results	Full match	No results	1.12258e+06	923482	1.01043e+06	738065	701783	1.0206e+06	1.1592e+06	1.31605e+06	1.09549e+06	1.11112e+06	1.06325e+06	973278	1.20715e+06	8.41989e+06	5.05698e+06	1.10029e+06	1.31803e+06	0.42086	-1.24859	0.0514417	0.828571	1.07017
Com_40_pos	LPC 22:6	C30 H50 N O7 P	567.332	14.518	No results	Full match	No results	1.03392e+10	7.59572e+09	8.07582e+09	5.09498e+09	4.64106e+09	6.654e+09	7.38901e+09	6.30943e+09	6.00726e+09	6.22597e+09	5.6796e+09	4.9462e+09	7.93674e+09	4.23325e+09	5.62486e+09	6.66479e+09	5.4016e+09	1.20496	0.268983	0.184835	0.7	0.374535
Com_410_pos	Quinoline	C9 H7 N	129.058	9.495	Full match	No results	No results	2.19195e+08	3.41827e+08	3.19426e+08	3.03366e+08	2.59559e+08	2.5719e+08	3.1931e+08	3.76764e+08	8.75696e+08	3.59737e+08	7.79157e+08	5.69072e+08	3.0963e+08	4.16512e+08	5.08344e+08	3.5085e+08	4.68665e+08	0.575446	-0.797248	0.00129414	0.957143	0.974336
Com_4141_pos	N'-Formylkynurenine	C11 H12 N2 O4	236.08	6.502	No results	No results	Full match	2.36608e+07	2.16882e+07	2.18905e+07	1.1767e+07	9.66463e+06	2.50737e+07	2.47755e+07	1.46213e+07	2.86e+07	1.1909e+07	2.76955e+07	2.44204e+07	9.11141e+06	1.39476e+07	7.65737e+06	1.41704e+07	8.51198e+06	1.23182	0.300796	0.24562	0.614286	0.535727
Com_414_pos	Indole	C8 H7 N	117.058	6.5	Full match	No results	Full match	5.02969e+08	6.40253e+08	5.01052e+08	5.35497e+08	4.9085e+08	6.12218e+08	3.65925e+08	5.17285e+08	5.35604e+08	4.0924e+08	7.66505e+08	9.02037e+08	5.38963e+08	5.83693e+08	3.14829e+08	3.56958e+08	4.9115e+08	0.962383	-0.0553172	0.96635	0.514286	0.212828
Com_4154_pos	L-Aspartic acid	C4 H7 N O4	133.037	1.575	Full match	Full match	Full match	4.99907e+06	5.68982e+06	5.09441e+06	3.97601e+06	4.13884e+06	6.36548e+06	4.28313e+06	5.29487e+06	4.7493e+06	5.40321e+06	5.44949e+06	3.62192e+06	6.73612e+06	1.70235e+07	1.23498e+07	5.81317e+06	1.17217e+07	0.631404	-0.663364	0.0593868	0.742857	0.658453
Com_4172_pos	D-(+)-Maltose	C12 H22 O11	364.098	1.384	Invalid mass	No results	No results	1.36338e+07	3.34615e+07	9.36154e+06	7.16066e+06	7.07436e+06	1.56432e+07	6.17507e+06	1.62366e+07	8.10203e+06	2.69259e+07	7.47237e+06	2.12291e+07	7.97331e+06	8.3593e+06	8.85476e+06	9.53612e+06	5.57881e+06	1.09885	0.135999	0.864068	0.471429	0.139515
Com_4174_pos	Stercobilin	C33 H46 N4 O6	594.342	10.044	Full match	No results	No results	575936	1.07143e+06	2.55159e+06	1.25793e+07	1.90601e+07	1.03714e+06	1.52875e+06	328987	930651	4.4077e+07	1.03523e+06	773929	919036	649028	1.27365e+06	1.72631e+06	557556	1.04958	0.0698187	0.301617	0.728571	1.40629
Com_4193_pos	3-Hydroxyanthranilic acid	C7 H7 N O3	153.04	1.323	No results	Invalid mass	No results	2.61348e+07	2.02822e+07	2.07843e+07	1.50715e+07	9.45726e+06	2.03859e+07	2.95612e+07	1.11771e+07	1.15226e+07	1.95799e+07	1.2052e+07	1.04402e+07	3.02898e+07	2.66944e+07	3.19024e+07	2.06068e+07	4.2184e+07	0.935075	-0.0968468	0.97547	0.471429	0.462856
Com_420_pos	Uric acid	C5 H4 N4 O3	168.028	1.856	Full match	No results	Full match	3.84216e+08	4.24298e+08	2.8387e+08	2.64911e+08	2.11046e+08	4.65631e+08	4.61701e+08	4.25312e+08	3.58155e+08	4.25316e+08	3.51812e+08	5.4344e+08	7.24001e+08	9.75903e+08	7.14305e+08	8.32173e+08	5.25544e+08	0.606751	-0.720823	0.0105922	0.828571	0.924821
Com_4228_pos	5α-Pregnan-3,20-dione	C21 H32 O2	316.24	15.205	Full match	No results	Full match	6.74663e+06	6.87203e+06	6.26769e+06	1.05195e+07	5.92019e+06	9.0909e+06	2.76025e+07	7.67783e+06	4.79884e+06	1.06607e+07	9.21963e+06	6.76085e+06	4.16815e+07	1.21473e+07	8.75568e+06	1.64914e+07	9.00044e+06	0.820112	-0.286107	0.569873	0.642857	0.583997
Com_4235_pos	PC (14:1/14:1)	C36 H68 N O8 P	673.463	15.427	No results	Invalid mass	No results	6.16606e+06	6.23106e+06	5.88883e+06	4.68129e+06	3.01735e+06	5.19263e+06	4.6014e+06	4.35965e+06	5.02979e+06	4.73507e+06	5.97873e+06	4.60918e+06	4.94379e+06	1.47176e+07	8.92748e+06	4.75494e+06	4.20615e+06	0.820918	-0.28469	0.399626	0.5	0.333386
Com_4280_pos	Hydroxyprogesterone caproate	C27 H40 O4	428.292	13.566	Full match	No results	No results	1.4779e+07	1.52542e+07	1.0789e+07	2.51661e+07	2.71268e+07	1.3083e+07	1.33722e+07	1.15695e+07	1.46568e+07	1.35228e+07	1.37182e+07	1.36777e+07	1.18546e+07	1.12385e+07	1.1185e+07	1.34767e+07	8.30206e+06	1.38646	0.471407	0.0787891	0.728571	0.553086
Com_4289_pos	PC (20:5e/2:0)	C30 H52 N O7 P	569.337	14.591	No results	Invalid mass	No results	2.9301e+07	1.78881e+07	1.4975e+07	1.44702e+07	1.24298e+07	1.49248e+07	1.84364e+07	1.51676e+07	1.64284e+07	1.31663e+07	1.19262e+07	1.48231e+07	1.58399e+07	9.03385e+06	1.44572e+07	1.53893e+07	1.25256e+07	1.26043	0.33391	0.112312	0.7	0.421287
Com_42_pos	Lysopc 16:0 (2N Isomer)	C24 H50 N O7 P	495.331	14.515	No results	No results	Full match	7.62423e+09	1.1438e+10	6.39023e+09	5.87252e+09	4.39117e+09	7.00308e+09	1.83122e+06	8.62391e+06	8.95021e+09	1.20992e+07	6.25013e+09	8.35041e+06	9.61338e+06	1.17422e+10	8.64307e+06	8.15501e+09	6.41886e+09	1.46835	0.554194	0.232694	0.557143	4.87464
Com_437_pos	2-(acetylamino)-3-(1H-indol-3-yl)propanoic acid	C13 H14 N2 O3	246.1	9.092	Full match	Full match	No results	6.86208e+08	8.211e+08	6.02225e+08	6.75653e+08	4.90387e+08	3.62577e+08	4.84971e+08	3.5567e+08	4.12163e+08	3.86369e+08	2.72928e+08	3.71846e+08	4.16863e+08	2.54435e+08	2.05646e+08	3.37498e+08	2.17318e+08	1.82317	0.866447	0.000632217	0.942857	1.11418
Com_438_pos	Methyl indole-3-acetate	C11 H11 N O2	189.079	10.69	Full match	Full match	Full match	1.64102e+08	2.80719e+08	1.403e+08	1.62786e+08	1.30667e+08	9.10623e+08	2.8169e+08	1.73002e+08	2.46885e+08	3.048e+08	1.4548e+08	3.62567e+08	1.54157e+08	4.4161e+08	4.44416e+08	1.47613e+08	1.64434e+08	1.14447	0.194678	0.961435	0.6	0.560532
Com_4405_pos	3-Methyladipic acid	C7 H12 O4	160.074	7.756	No results	No results	Full match	3.0734e+06	3.0665e+06	2.40062e+06	2.33167e+06	1.80485e+06	2.63837e+06	1.79502e+07	4.01977e+06	1.06248e+07	3.12383e+06	3.89792e+07	3.4033e+06	2.5716e+06	1.25775e+07	3.6605e+06	1.03961e+07	3.36117e+06	0.512547	-0.964245	0.150169	0.828571	1.15495
Com_4422_pos	N-Acetylcaprolactam	C8 H13 N O2	155.095	8.939	No results	Full match	No results	2.89871e+07	2.67742e+07	2.99067e+07	1.96265e+07	1.40263e+07	1.89261e+07	2.14868e+07	2.83128e+07	2.52747e+07	2.6161e+07	1.82045e+07	3.54473e+07	2.76477e+07	1.41588e+07	1.58568e+07	1.22071e+07	1.35961e+07	1.05222	0.0734327	0.610006	0.4	0.194302
Com_4439_pos	Apocynin	C9 H10 O3	166.063	8.832	Full match	No results	Full match	1.72638e+07	1.08215e+07	1.23756e+07	8.55695e+06	6.72298e+06	8.90818e+06	7.5318e+06	1.26144e+07	2.84335e+07	1.14919e+07	2.27951e+07	1.37226e+07	1.70482e+07	7.34405e+06	1.08095e+07	2.84324e+07	1.152e+07	0.627943	-0.671294	0.0397439	0.771429	0.845364
Com_4452_pos	Oleanolic acid	C30 H48 O3	456.36	13.072	Full match	No results	No results	1.54581e+07	1.22608e+06	7.02555e+06	6.50583e+06	1.632e+06	4.13413e+06	7.74505e+06	4.25641e+06	9.00882e+06	2.80651e+06	6.04995e+06	3.25223e+06	4.76454e+06	5.45368e+06	4.72485e+06	3.76763e+06	5.06728e+06	1.27089	0.345842	0.977775	0.571429	0.24925
Com_4493_pos	PC (13:0/16:4)	C37 H66 N O8 P	683.452	15.432	No results	Full match	No results	1.12654e+06	1.04976e+06	1.47262e+06	663613	691359	1.34426e+06	1.02429e+06	978077	1.07234e+06	1.08817e+06	1.05257e+06	947020	1.50532e+06	1.00991e+07	5.48321e+06	1.07809e+06	1.24671e+06	0.428994	-1.22097	0.124274	0.657143	0.972079
Com_4530_pos	3,3-dimethyl-1-[4-(trifluoromethoxy)phenyl]piperidine-2,6-dione	C14 H14 F3 N O3	301.095	9.996	Invalid mass	No results	No results	2.80235e+06	5.54332e+06	3.66442e+06	3.93297e+06	9.44761e+06	2.89223e+06	8.50196e+06	1.42213e+06	4.03168e+06	4.15304e+06	1.90523e+06	812814	2.6272e+06	1.09069e+07	9.53198e+06	7.37806e+06	9.27984e+06	1.00962	0.0138183	0.550201	0.471429	0.497558
Com_4541_pos	Acetophenone	C8 H8 O	120.058	2.224	Full match	Full match	No results	8.69043e+06	9.88971e+06	2.19464e+07	1.44567e+07	1.39759e+07	1.49295e+07	1.61023e+07	1.77769e+07	2.30678e+07	2.113e+07	2.04381e+07	3.42909e+07	2.6745e+07	2.39306e+07	2.13365e+07	1.96828e+07	2.34725e+07	0.61605	-0.69888	0.00363253	0.928571	0.94984
Com_4556_pos	PC (10:0/10:0)	C28 H56 N O8 P	565.374	15.04	No results	Full match	No results	2.2989e+06	1.94911e+06	2.00127e+06	1.45238e+06	1.40303e+06	1.96504e+06	2.49261e+06	2.00075e+06	2.36231e+06	2.26279e+06	2.15516e+06	2.10486e+06	2.8831e+06	6.93735e+06	4.9e+06	2.59534e+06	2.40791e+06	0.632965	-0.659803	0.0233918	0.842857	0.765221
Com_456_pos	Hypoxanthine	C5 H4 N4 O	136.039	2.846	Full match	Full match	Full match	7.8803e+06	7.25168e+06	7.98495e+06	5.18898e+06	5.16974e+06	7.2142e+06	7.94976e+06	1.39448e+07	1.17899e+07	6.34168e+07	1.18007e+07	3.9456e+07	9.1306e+08	1.27186e+07	1.2595e+07	5.86965e+08	1.32139e+07	0.0413858	-4.59472	0.0105211	1	3.16006
Com_4571_pos	N6,N6,N6-Trimethyl-L-lysine	C9 H20 N2 O2	188.153	1.313	Full match	Full match	Full match	2.14695e+07	2.1979e+07	1.44401e+07	8.81176e+06	1.26117e+07	2.00582e+07	1.65623e+07	2.47885e+07	1.88456e+07	2.54473e+07	1.94809e+07	1.67916e+07	2.11416e+07	2.05789e+07	3.71597e+07	1.41609e+07	2.0008e+07	0.758315	-0.399131	0.0820164	0.7	0.560373
Com_457_pos	LPE 16:1	C21 H42 N O7 P	451.27	14.351	No results	Full match	No results	2.92732e+07	4.98459e+07	3.03636e+07	2.94327e+07	2.7684e+07	2.87808e+07	1.99842e+08	1.04663e+08	1.1552e+08	1.53764e+08	1.11822e+08	1.01306e+08	1.67559e+08	3.13019e+08	2.43698e+08	1.74753e+08	2.43474e+08	0.32644	-1.61511	0.00167159	0.9	2.52303
Com_45_pos	PC (18:4e/2:0)	C28 H50 N O7 P	543.332	14.55	No results	Full match	No results	1.17707e+10	7.41094e+09	1.05963e+10	6.19048e+09	6.29902e+09	1.02692e+10	6.77824e+09	8.03935e+09	6.94346e+09	7.53379e+09	6.85993e+09	6.02146e+09	10754604185	6.37203e+09	7.68848e+09	7.91843e+09	6.90734e+09	1.12922	0.17533	0.396681	0.528571	0.227055
Com_461_pos	LPC 18:3	C26 H48 N O7 P	517.317	14.201	No results	Full match	Full match	1.87544e+08	1.98124e+08	1.97009e+08	1.40911e+08	1.16812e+08	1.8429e+08	3.81134e+08	2.39746e+08	2.162e+08	2.58394e+08	3.73114e+08	2.03881e+08	1.96944e+08	3.25394e+08	3.73959e+08	2.53322e+08	3.60019e+08	0.717008	-0.479939	0.0456019	0.828571	0.722187
Com_4629_pos	1-(3,4-dihydroxyphenyl)-7-(4-hydroxyphenyl)heptan-3-one	C19 H22 O4	336.139	13.867	Invalid mass	No results	No results	2.53668e+06	1.87729e+06	2.29859e+06	1.38222e+06	2.20157e+06	6.8007e+06	5.34077e+06	5.47334e+06	9.0739e+06	5.14284e+06	6.1893e+06	6.57171e+06	4.03498e+06	8.32295e+06	9.41219e+06	2.48536e+06	8.57403e+06	0.491019	-1.02615	0.0103911	0.857143	1.47327
Com_462_pos	L-Tyrosine	C9 H11 N O3	181.074	1.897	Full match	Full match	Full match	4.1314e+08	5.91256e+08	4.11017e+08	3.1507e+08	3.16212e+08	3.47062e+08	2.45177e+08	6.61434e+08	5.6037e+08	5.43997e+08	4.83863e+08	7.92398e+08	7.83312e+08	8.16007e+08	7.16405e+08	4.40406e+08	6.14617e+08	0.587872	-0.766427	0.00120712	0.942857	1.02754
Com_465_pos	DL-Lysine	C6 H14 N2 O2	146.106	1.244	Full match	Full match	Full match	6.06658e+08	7.75056e+08	2.5554e+08	3.90799e+08	5.13609e+08	5.11901e+08	5.04685e+08	3.2196e+08	2.78717e+08	2.57747e+08	6.80501e+08	4.724e+08	2.73852e+08	3.28057e+08	4.96093e+08	3.49905e+08	4.71788e+08	1.2931	0.370837	0.149218	0.742857	0.475001
Com_4715_pos	Tiglic acid	C5 H8 O2	100.052	0.148	Full match	No results	Full match	3.3663e+07	2.78747e+07	3.20396e+07	2.29092e+07	1.98441e+07	3.008e+07	3.14962e+07	3.1021e+07	3.14602e+07	3.49708e+07	3.20571e+07	2.87882e+07	2.75312e+07	2.76871e+07	2.66396e+07	2.0711e+07	3.26596e+07	0.9632	-0.0540926	0.626882	0.471429	0.126839
Com_473_pos	β-Alanine	C3 H7 N O2	89.0477	1.347	Full match	Full match	Full match	5.78978e+08	3.97451e+08	4.35434e+08	5.34489e+08	4.92167e+08	6.19923e+08	4.78857e+08	3.46231e+08	3.47848e+08	2.47934e+08	3.85082e+08	3.55042e+08	4.34814e+08	3.83001e+08	4.59507e+08	2.23685e+08	4.05883e+08	1.40798	0.493628	0.00184456	0.942857	0.66969
Com_4741_pos	LPC 15:1	C23 H46 N O7 P	479.301	14.16	No results	Full match	Full match	6.66678e+06	6.92054e+06	5.86625e+06	6.51679e+06	4.92073e+06	4.49958e+06	1.92788e+07	8.66464e+06	8.31219e+06	8.95967e+06	8.88173e+06	8.78972e+06	1.06003e+07	2.45939e+07	1.90015e+07	1.1753e+07	8.51237e+06	0.661471	-0.596251	0.057636	0.871429	0.954054
Com_4773_pos	2-Methoxybenzaldehyde	C8 H8 O2	136.05	1.226	Invalid mass	No results	No results	3.07391e+07	2.92337e+07	3.24766e+07	1.79575e+07	2.29101e+07	2.61679e+07	2.94748e+07	2.45702e+07	2.82295e+07	2.79171e+07	2.96043e+07	2.55827e+07	2.45145e+07	2.79642e+07	2.19339e+07	2.56933e+07	2.58523e+07	1.03086	0.0438447	0.846416	0.642857	0.104657
Com_477_pos	D-Glucoronic Acid	C6 H10 O7	194.043	8.397	No results	No results	Full match	4.7062e+07	3.07807e+07	4.539e+07	3.0601e+07	3.79133e+07	6.30315e+07	2.13213e+07	4.47821e+07	3.58452e+07	3.32224e+07	3.59921e+07	1.19903e+08	4.94029e+07	1.17337e+07	1.01494e+07	6.01066e+07	7.73026e+06	0.964686	-0.051869	0.495594	0.542857	0.427888
Com_4833_pos	18-β-Glycyrrhetinic acid	C30 H46 O4	470.34	14.099	Full match	No results	No results	2.52227e+07	1.76167e+07	2.53305e+07	2.31269e+07	2.27463e+07	2.37858e+07	1.52601e+07	3.27392e+06	1.39245e+07	1.05096e+07	2.29461e+07	1.28194e+07	8.65744e+06	6.58471e+06	6.65542e+06	9.52953e+06	6.78592e+06	2.15071	1.10481	0.000430435	0.957143	1.61498
Com_483_pos	Asp-Phe methyl ester	C14 H18 N2 O5	294.122	7.68	No results	No results	Full match	3.58958e+08	4.35633e+08	4.21602e+08	3.79935e+08	3.20254e+08	3.29213e+08	3.3467e+08	4.22158e+08	3.73115e+08	4.04698e+08	3.99863e+08	4.40371e+08	4.78225e+08	4.5144e+08	4.09533e+08	3.28966e+08	4.83213e+08	0.879404	-0.185403	0.0479643	0.771429	0.244561
Com_4843_pos	O1-(2,6-dichlorobenzyl)-4-methoxybenzene-1-carbohydroximamide	C15 H14 Cl2 N2 O2	324.046	5.655	Invalid mass	No results	No results	1.07533e+07	1.41221e+07	1.60468e+07	1.56347e+07	1.1773e+07	7.77656e+06	8.84137e+06	2.39882e+07	1.74769e+07	9.64478e+06	1.92295e+07	3.10219e+07	1.25503e+07	9.38007e+06	8.77424e+06	2.51723e+06	8.6655e+06	0.847158	-0.239298	0.973477	0.457143	0.284226
Com_4855_pos	17α-Ethinylestradiol	C20 H24 O2	296.178	11.313	No results	No results	Full match	1.53418e+06	1.43533e+06	955439	1.95479e+06	1.10584e+06	2.30988e+06	1.17742e+06	1.05842e+06	1.26392e+06	1.31019e+06	1.50846e+06	1.00503e+06	1.22539e+06	1.54536e+07	1.01113e+07	1.0215e+06	1.34611e+06	0.423785	-1.2386	0.39942	0.528571	0.644551
Com_4877_pos	(R)-Equol	C15 H14 O3	242.094	9.527	Full match	Full match	Full match	6.07358e+06	2.10236e+07	1.09879e+07	1.45351e+07	1.23811e+07	8.11062e+06	9.16062e+06	2.86002e+07	3.22134e+07	2.77857e+07	3.15755e+07	2.0517e+07	6.84562e+06	1.03818e+07	6.95538e+06	1.13228e+07	8.73521e+06	0.63554	-0.653946	0.190703	0.642857	0.816805
Com_487_pos	Pyridoxamine	C8 H12 N2 O2	168.087	1.24	Invalid mass	No results	No results	3.09812e+08	4.30944e+08	4.3384e+08	3.67044e+08	3.04346e+08	5.05218e+08	5.49305e+08	2.91483e+08	2.4706e+08	2.60527e+08	3.73433e+08	4.81143e+08	3.20262e+08	3.239e+08	5.39952e+08	4.01183e+08	4.55389e+08	1.12161	0.165565	0.319094	0.628571	0.35269
Com_4881_pos	N-[2-chloro-6-(trifluoromethoxy)phenyl]-2,2-dimethylpropanamide	C12 H13 Cl F3 N O2	295.059	1.311	Full match	No results	No results	9.14403e+06	9.42249e+06	9.16492e+06	4.85429e+06	6.19364e+06	1.04759e+07	1.70765e+07	1.86619e+07	1.02764e+07	1.65138e+07	1.10491e+07	1.06752e+07	1.874e+07	2.42038e+07	2.37411e+07	2.12468e+07	2.78458e+07	0.517942	-0.949137	0.00404288	0.928571	1.26928
Com_489_pos	6-Pentyl-2H-pyran-2-one	C10 H14 O2	166.099	9.526	Full match	No results	No results	1.27759e+08	1.28007e+08	1.56423e+08	3.54711e+08	5.30738e+08	7.06872e+07	8.98439e+07	4.80055e+06	6.49646e+06	4.5195e+06	6.74165e+06	5.53388e+06	5.20053e+06	6.07227e+06	7.19928e+06	4.93716e+06	5.20037e+06	36.7379	5.1992	1.22681e-05	1	6.26229
Com_4937_pos	6-benzyl-4-oxo-1,4-dihydropyridine-3-carboxamide	C13 H12 N2 O2	228.09	9.086	Full match	No results	No results	2.17247e+07	2.48264e+07	1.85873e+07	2.17238e+07	1.56327e+07	9.32906e+06	1.5999e+07	1.27254e+07	1.36516e+07	1.21428e+07	1.0033e+07	1.32898e+07	1.55332e+07	8.29935e+06	7.20791e+06	1.27659e+07	6.13824e+06	1.6335	0.707965	0.00844524	0.9	0.909
Com_4973_pos	DL-5-Methoxytryptophan	C12 H14 N2 O3	234.1	6.474	Full match	No results	No results	2.59125e+07	1.31295e+07	2.50483e+07	1.75934e+07	9.34573e+06	1.48423e+07	2.45658e+07	1.64125e+07	2.37515e+07	2.64362e+07	2.43337e+07	1.93558e+07	1.91387e+07	1.98217e+07	1.05885e+07	2.00353e+07	2.0202e+07	0.931343	-0.102615	0.544079	0.557143	0.210193
Com_4976_pos	Phenylpyruvic Acid	C9 H8 O3	164.047	13.194	No results	No results	Full match	2.31815e+07	2.17006e+07	1.43791e+07	1.18848e+07	9.22665e+06	1.86959e+07	1.88421e+07	2.29165e+07	2.26122e+07	3.39794e+07	2.58441e+07	1.49777e+07	2.57589e+07	1.89935e+07	2.33562e+07	2.04586e+07	2.76347e+07	0.712141	-0.489766	0.0327341	0.857143	0.675372
Com_4992_pos	Cystamine	C4 H12 N2 S2	152.045	1.22	No results	No results	Full match	2.93605e+07	2.71983e+07	2.81431e+07	1.94284e+07	2.14861e+07	2.70336e+07	2.63633e+07	2.15961e+07	2.33223e+07	2.80256e+07	2.88999e+07	2.58273e+07	1.92543e+07	2.22796e+07	2.16541e+07	1.70412e+07	2.85005e+07	1.08178	0.113404	0.321168	0.614286	0.165438
Com_5015_pos	Epinephrine	C9 H13 N O3	183.09	8.695	Full match	No results	Full match	1.06519e+07	1.40428e+07	1.24055e+07	9.66963e+06	8.14373e+06	2.43401e+07	9.57959e+06	1.18456e+07	3.21423e+07	1.94051e+07	1.37591e+07	2.78288e+07	9.45303e+06	7.46752e+06	9.29666e+06	1.18e+07	8.49697e+06	0.837681	-0.255527	0.584444	0.514286	0.228784
Com_5037_pos	Coniferyl alcohol	C10 H12 O3	180.079	10.163	No results	Full match	No results	1.05249e+06	678592	5.98392e+06	1.26069e+07	2.1151e+07	741688	1.81062e+06	3.80182e+06	4.60557e+06	3.58268e+06	3.09151e+06	4.04426e+06	3.62609e+06	3.85759e+06	4.05069e+06	2.59921e+06	3.18331e+06	1.72581	0.787273	0.676235	0.571429	1.05814
Com_5041_pos	1-(3,4-dimethoxyphenyl)ethan-1-one oxime	C10 H13 N O3	217.074	6.501	Invalid mass	No results	No results	2.13286e+07	1.87614e+07	2.36871e+07	1.6476e+07	1.18046e+07	1.93393e+07	2.18779e+07	2.061e+07	2.13562e+07	2.30178e+07	1.99347e+07	2.88636e+07	1.73684e+07	1.78898e+07	1.31015e+07	1.82695e+07	1.57687e+07	0.970499	-0.0432006	0.789893	0.514286	0.127852
Com_5052_pos	Tetrahydrocortisone	C21 H32 O5	364.225	9.034	Full match	No results	Full match	3.25629e+07	2.58056e+07	1.99994e+07	1.20326e+07	1.18986e+07	2.29325e+07	3.58322e+06	9.38458e+06	9.95036e+06	1.31665e+07	8.48314e+06	1.0306e+07	5.71657e+06	4.44998e+06	3.58819e+06	7.71638e+06	5.74904e+06	2.3439	1.22891	0.0416708	0.828571	1.38797
Com_508_pos	Methionine	C5 H11 N O2 S	149.051	1.531	Full match	Full match	Full match	1.17953e+08	1.46092e+08	1.51888e+08	1.64221e+08	1.13555e+08	1.32131e+08	1.41389e+08	5.61815e+08	5.22344e+08	3.79325e+08	2.32721e+08	4.16076e+08	6.95182e+08	1.68597e+08	3.22142e+08	1.08437e+08	2.24582e+08	0.380521	-1.39395	0.00131469	0.9	1.56486
Com_510_pos	L-(+)-Citrulline	C6 H13 N3 O3	175.096	1.349	Full match	Full match	Full match	4.62482e+08	6.13563e+08	5.10157e+08	2.82285e+08	3.45546e+08	4.77327e+08	3.97649e+08	4.0648e+08	4.92183e+08	5.34901e+08	3.45659e+08	3.20872e+08	4.30341e+08	4.30664e+08	4.50536e+08	4.46748e+08	4.17934e+08	1.03193	0.0453488	0.904036	0.542857	0.146236
Com_5165_pos	2-(Formylamino)Benzoic Acid	C8 H7 N O3	165.043	0.463	No results	No results	Full match	2.72734e+07	2.36302e+07	2.73682e+07	1.82053e+07	1.73271e+07	2.62876e+07	2.61431e+07	2.66356e+07	2.81826e+07	2.97382e+07	2.85506e+07	2.61269e+07	2.22498e+07	2.38076e+07	2.21399e+07	1.88578e+07	2.86915e+07	0.931359	-0.102591	0.395943	0.642857	0.157849
Com_516_pos	2-(14,15-Epoxyeicosatrienoyl) glycerol	C23 H38 O5	394.272	12.786	Full match	No results	No results	3.44599e+06	1.25685e+07	9.68258e+06	2.76477e+08	4.96189e+08	8.16532e+06	6.59776e+06	2.49892e+06	6.79084e+06	4.91597e+06	1.78504e+07	6.73262e+06	6.4861e+06	8.57196e+07	5.76457e+07	1.17026e+07	1.19869e+08	3.62762	1.85902	0.616945	0.571429	1.56001
Com_5188_pos	Pyridine	C5 H5 N	79.0422	13.65	No results	Full match	No results	3.41306e+06	2.88779e+06	3.41764e+06	2.03377e+06	1.7193e+06	2.91209e+06	2.93626e+06	2.91059e+06	3.12647e+06	3.451e+06	3.37656e+06	3.09372e+06	3.04985e+06	2.3231e+06	87704.5	2.57082e+06	2.63466e+06	1.03663	0.0519074	0.486007	0.514286	0.537261
Com_519_pos	DL-Arginine	C6 H14 N4 O2	174.112	1.464	Full match	Full match	Full match	4.16742e+08	5.61503e+08	6.25121e+08	4.41151e+08	3.32688e+08	4.03539e+08	6.19362e+08	4.8282e+08	3.89388e+08	4.46576e+08	2.74059e+08	6.02488e+08	4.94169e+08	5.53236e+08	3.82666e+08	4.71161e+08	3.92764e+08	1.08197	0.113654	0.525062	0.4	0.314147
Com_5214_pos	Methyl-2-aminobenzoate	C8 H9 N O2	151.063	9.89	Full match	No results	No results	4.59026e+06	6.29825e+06	4.06878e+06	3.39944e+06	3.0658e+06	7.88847e+06	3.75788e+06	4.28584e+06	4.38266e+06	5.09145e+06	4.72714e+06	5.5326e+06	3.91554e+06	1.8262e+07	2.15299e+07	3.8857e+06	4.09156e+06	0.624023	-0.680329	0.242149	0.671429	0.639975
Com_5215_pos	4-Ethylbenzaldehyde	C9 H10 O	134.073	10.621	Full match	No results	No results	4.9466e+06	1.20781e+07	3.02973e+07	5.25037e+06	4.56292e+06	7.15736e+06	2.61552e+06	3.11303e+06	4.97288e+06	4.43278e+06	4.43532e+06	4.5626e+06	7.49073e+06	5.65736e+06	5.58176e+06	5.93168e+06	1.61808e+07	1.53279	0.616161	0.529043	0.428571	0.428085
Com_5219_pos	SM (d22:1/14:0)	C41 H83 N2 O6 P	730.599	16.901	No results	Full match	No results	2.48032e+07	2.8487e+07	2.66569e+07	1.94858e+07	1.26726e+07	1.41913e+07	1.5905e+07	6.92232e+06	9.1126e+06	4.1745e+06	1.1959e+07	1.24652e+07	1.48448e+07	1.72802e+07	1.2485e+07	9.656e+06	8.42247e+06	1.89286	0.920566	0.00214976	0.928571	1.2655
Com_5230_pos	ACar 16:3	C23 H40 N O4	393.288	12.58	No results	Invalid mass	No results	1.71969e+07	1.13267e+07	9.86579e+06	1.68762e+07	1.99891e+07	1.78357e+07	6.78169e+06	5.5873e+06	4.36846e+06	4.37575e+06	5.13933e+06	5.45151e+06	5.89807e+06	1.12911e+07	9.44125e+06	8.35911e+06	9.49305e+06	2.05568	1.03962	0.00235844	0.928571	1.3217
Com_5246_pos	(5-L-Glutamyl)-L-Amino Acid	C8 H14 N2 O5	218.09	1.407	No results	No results	Full match	2.30492e+07	2.01146e+07	1.98045e+07	2.14894e+07	1.95261e+07	1.75339e+07	1.24935e+07	9.79563e+06	1.16218e+07	9.89783e+06	1.12532e+07	1.22278e+07	1.41159e+07	8.79545e+06	1.29841e+07	6.81231e+06	1.31958e+07	1.7294	0.790274	0.00010197	0.957143	1.0221
Com_5269_pos	SM (d15:3/20:1)	C40 H75 N2 O6 P	710.534	15.222	No results	Full match	No results	1.31198e+06	1.50889e+06	1.39784e+06	1.01303e+06	8.64685e+06	574298	930716	415070	479908	478929	1.33385e+06	913801	2.37057e+06	1.44245e+07	1.0955e+06	1.21738e+06	4.22264e+06	0.815394	-0.294431	0.909389	0.571429	0.43829
Com_5282_pos	O-Arachidonoyl ethanolamine	C22 H37 N O2	347.28	14.136	Invalid mass	No results	No results	6.85793e+06	4.98739e+06	6.29459e+06	1.95807e+06	4.91617e+06	5.86774e+06	9.19404e+06	4.92073e+06	5.86761e+06	9.39245e+06	1.99941e+06	4.93944e+06	1.8613e+06	4.14766e+06	3.69782e+06	2.85265e+06	4.0876e+06	1.3081	0.387476	0.246748	0.728571	0.749373
Com_5293_pos	α-Aspartylphenylalanine	C13 H16 N2 O5	280.106	7.457	Full match	Full match	Full match	2.31677e+07	1.43808e+07	1.35749e+07	4.45922e+06	4.19265e+06	8.25372e+06	1.60452e+07	3.40703e+06	3.99503e+06	1.63821e+07	2.0707e+06	6.91663e+06	1.52818e+07	8.6395e+06	8.00383e+06	8.19457e+06	7.38758e+06	1.49611	0.581218	0.229687	0.685714	1.14291
Com_5303_pos	3-(3,4,5-trimethoxyphenyl)propanoic acid	C12 H16 O5	240.1	10.954	Full match	No results	Full match	2.14228e+07	1.27922e+07	1.02474e+07	1.19038e+07	1.26172e+07	1.74907e+07	3.87525e+06	1.76173e+07	1.99075e+07	1.62605e+07	1.29083e+07	1.89684e+07	2.95634e+07	1.19509e+07	1.41671e+07	1.62293e+07	9.84968e+06	0.770926	-0.375335	0.192445	0.7	0.744626
Com_5313_pos	PC (20:1/18:2)	C46 H86 N O8 P	811.603	16.628	No results	Invalid mass	No results	2.47924e+07	1.36949e+07	1.06183e+07	8.34411e+06	7.59102e+06	8.34559e+06	1.13255e+07	2.05247e+07	1.67663e+07	1.40932e+07	1.6679e+07	1.6982e+07	6.05883e+06	2.45416e+07	2.49287e+07	2.14078e+07	2.19773e+07	0.657846	-0.604179	0.0490869	0.785714	0.810935
Com_5333_pos	Diethyl malonate	C7 H12 O4	160.072	2.509	Invalid mass	No results	No results	1.99633e+07	2.35136e+07	2.14792e+07	2.09637e+07	1.18841e+07	2.51585e+07	1.63229e+07	1.15024e+07	1.72325e+07	2.82608e+07	1.98346e+07	1.45211e+07	2.10009e+07	9.49936e+06	4.14673e+06	1.75825e+07	1.02506e+07	1.29349	0.371264	0.102448	0.742857	0.636621
Com_5365_pos	4-methyl-5-oxo-2-pentyl-2,5-dihydrofuran-3-carboxylic acid	C11 H16 O4	212.105	8.465	Full match	No results	No results	5.42029e+06	6.48781e+06	6.70242e+06	3.87921e+06	2.98794e+06	5.92219e+06	5.96185e+06	2.29639e+07	2.37948e+07	2.35142e+07	2.53279e+07	2.32307e+07	1.00404e+07	1.31964e+07	1.45847e+07	1.14178e+07	8.16896e+06	0.302848	-1.72333	8.8602e-06	1	2.14913
Com_53_pos	Choline	C5 H13 N O	103.1	1.331	Full match	Full match	No results	1.16674e+09	1.20606e+09	1.16138e+09	9.80341e+08	8.27886e+08	9.49698e+08	1.33175e+09	1.18517e+09	1.23502e+09	1.06332e+09	1.16929e+09	8.44879e+08	3.201e+09	6.09985e+09	2.43936e+09	2.69237e+09	2.49344e+09	0.485702	-1.04186	0.0238161	0.785714	1.01842
Com_5413_pos	L-(-)Histidinol	C6 H13 Cl2 N3 O	213.044	1.383	No results	No results	Full match	2.94172e+07	1.68735e+07	1.50617e+07	1.69003e+07	1.60603e+07	9.86133e+06	1.40111e+07	1.40817e+07	1.59979e+07	7.96791e+06	1.6059e+07	8.28884e+06	5.77849e+06	6.72597e+06	4.90781e+06	3.73219e+06	4.47145e+06	1.91835	0.939867	0.00318012	0.885714	1.35721
Com_5480_pos	Cyclohexyl fentanyl-d5	C26 H29 [2]H5 N2 O	395.303	12.764	Invalid mass	Invalid mass	No results	1.68954e+07	6.5663e+06	8.13893e+06	1.50958e+07	1.86093e+07	1.40052e+07	9.12415e+06	6.50919e+06	6.98746e+06	6.46727e+06	6.95483e+06	1.01408e+07	6.84305e+06	8.60812e+06	9.1054e+06	8.08787e+06	9.13851e+06	1.60238	0.680219	0.0338731	0.8	0.774598
Com_5498_pos	ACar 20:1	C27 H52 N O4	453.382	13.771	No results	Invalid mass	No results	8.22306e+06	1.00284e+07	8.6853e+06	1.40704e+07	1.85655e+07	1.00525e+07	8.50125e+06	3.97245e+06	4.01532e+06	4.9645e+06	5.84544e+06	4.66351e+06	1.07955e+07	1.3745e+07	1.42036e+07	1.25277e+07	1.30785e+07	1.27101	0.345972	0.138615	0.628571	0.604566
Com_5500_pos	Prostaglandin I2	C20 H32 O5	352.225	12.176	No results	Full match	Full match	1.28907e+06	1.36601e+06	5.7314e+06	4.29259e+06	1.54264e+06	1.48745e+06	1.07641e+06	1.50029e+07	2.74143e+07	1.32099e+07	1.09797e+07	1.62617e+06	1.11651e+06	1.80696e+06	1.57523e+06	1.07934e+06	1.69658e+06	0.317576	-1.65483	0.182421	0.714286	1.47327
Com_5507_pos	γ-Nonanolactone	C9 H16 O2	156.115	0.558	No results	No results	Full match	2.44366e+07	2.1645e+07	2.36889e+07	1.70278e+07	1.46103e+07	2.08938e+07	2.28521e+07	2.41927e+07	2.60886e+07	2.63698e+07	2.26942e+07	1.95128e+07	1.41247e+07	1.74746e+07	1.49324e+07	1.83383e+07	2.93919e+07	0.97299	-0.0395032	0.896118	0.457143	0.0292677
Com_5613_pos	Naringeninchalcone	C15 H12 O5	272.069	9.387	Full match	Full match	No results	3.2582e+06	2.52483e+06	1.78933e+06	2.60025e+06	1.42276e+06	1.12738e+06	1.85549e+06	2.46368e+06	1.97471e+06	895419	2.95114e+06	3.472e+06	1.24964e+06	1.24048e+06	1.31751e+06	2.28586e+06	1.10708e+06	1.09856	0.135619	0.522602	0.6	0.274894
Com_5662_pos	Lysopc 20:0	C28 H58 N O7 P	551.395	15.406	No results	No results	Full match	5.49426e+06	3.43192e+06	2.48734e+06	3.04597e+06	2.76488e+06	3.62295e+06	9.27648e+06	4.13386e+06	3.85334e+06	2.79946e+06	2.70215e+06	3.61822e+06	2.42536e+06	3.96557e+06	2.3616e+06	2.41083e+06	2.43159e+06	1.40167	0.487145	0.206437	0.685714	0.684371
Com_5666_pos	3-(3-furylmethylidene)-1,5-dioxaspiro[5.5]undecane-2,4-dione	C14 H14 O5	262.084	9.965	Full match	No results	No results	2.10247e+06	7.48025e+06	5.71007e+06	6.94378e+06	6.55847e+06	6.91428e+06	8.14582e+06	2.48381e+07	1.06979e+07	1.28112e+07	1.16952e+07	4.03579e+06	7.62578e+06	2.43205e+06	1.92579e+06	2.18526e+06	2.43841e+06	0.776474	-0.364991	0.906551	0.457143	0.114908
Com_5685_pos	SDMA/ADMA	C8 H18 N4 O2	202.143	1.372	No results	No results	Full match	1.37601e+07	2.47808e+07	1.63645e+07	1.16341e+07	1.02757e+07	1.82419e+07	1.59347e+07	1.14193e+07	1.28059e+07	1.31879e+07	1.40288e+07	1.132e+07	1.18263e+07	1.08804e+07	1.63322e+07	1.17634e+07	1.3878e+07	1.24417	0.315181	0.15003	0.7	0.418545
Com_5692_pos	Tetrahydrocorticosterone	C21 H34 O4	350.245	12.295	No results	No results	Full match	2.19801e+07	1.417e+07	1.08942e+07	1.22489e+07	1.66525e+07	2.052e+07	8.94068e+06	8.27028e+06	9.38074e+06	9.93179e+06	1.09095e+07	1.22721e+07	8.19744e+06	1.77016e+07	1.07408e+07	1.26668e+07	1.21139e+07	1.34225	0.424657	0.0885523	0.742857	0.505174
Com_5695_pos	Cortisol	C21 H30 O5	362.209	9.522	Full match	Full match	Full match	2.6559e+07	2.47023e+07	1.71563e+07	9.97922e+06	1.2766e+07	2.13165e+07	4.07645e+06	1.13535e+07	1.18005e+07	2.28444e+07	1.08827e+07	1.05605e+07	4.69475e+06	4.12507e+06	3.14488e+06	5.51163e+06	4.71907e+06	1.85759	0.893429	0.062309	0.757143	1.22547
Com_5709_pos	Leucylproline	C11 H20 N2 O3	228.147	6.794	Full match	No results	Full match	2.22739e+07	1.45313e+07	2.00259e+07	1.41611e+07	1.09403e+07	2.15927e+07	1.58046e+07	1.33367e+07	9.35682e+06	1.25477e+07	1.08365e+07	1.46948e+07	1.18666e+07	1.30191e+07	1.1678e+07	1.05393e+07	1.04849e+07	1.44027	0.526343	0.0120804	0.885714	0.702208
Com_571_pos	Citric Acid	C6 H8 O7	192.027	2.118	No results	No results	Full match	2.30101e+08	4.76768e+08	2.29917e+08	1.47118e+08	1.45846e+08	1.97003e+08	1.76148e+08	2.84665e+08	2.96583e+08	2.14512e+08	2.9847e+08	3.309e+08	2.36976e+08	1.80916e+08	1.75514e+08	2.41685e+08	1.30578e+08	0.95778	-0.0622331	0.634828	0.642857	0.161897
Com_5726_pos	PC (9:0/16:2)	C33 H62 N O8 P	631.421	15.254	No results	Full match	No results	1.69182e+06	1.42996e+06	1.39262e+06	956249	957286	1.41924e+06	1.53547e+06	1.42462e+06	1.50371e+06	1.82477e+06	1.53447e+06	1.35122e+06	1.84542e+06	4.44287e+06	4.63035e+06	1.5474e+06	1.56598e+06	0.618518	-0.693112	0.0366316	0.8	0.775465
Com_5807_pos	Dihomo-γ-linolenic acid ethyl ester	C22 H38 O2	340.297	15.156	Invalid mass	No results	No results	1.35991e+07	1.03553e+07	8.97502e+06	6.48289e+06	8.90041e+06	1.07836e+07	2.34185e+07	8.31117e+06	1.33583e+07	1.17657e+07	1.33588e+07	8.83257e+06	2.53921e+07	1.16681e+07	1.51511e+07	1.62507e+07	1.37692e+07	0.855073	-0.22588	0.329241	0.671429	0.475171
Com_580_pos	LSD-d3	C20 H24 [2]H N3 O	326.222	15.038	Invalid mass	No results	No results	3.13701e+08	1.89909e+08	2.80579e+08	1.49905e+08	1.40949e+08	4.25841e+08	1.99775e+08	2.09052e+08	2.26901e+08	2.6854e+08	1.88442e+08	1.54011e+08	3.27667e+08	1.60151e+08	1.41972e+08	1.43673e+08	1.7568e+08	1.21714	0.283491	0.386211	0.6	0.368043
Com_5829_pos	(5ξ,9ξ,16ξ)-17-Hydroxykauran-19-oic acid	C20 H32 O3	320.235	12.813	Full match	No results	Full match	482880	671627	846075	3.46526e+06	6.37131e+06	435602	423518	622673	861846	386471	959374	527694	421834	1.5776e+06	1.71191e+06	857208	2.36797e+06	1.76185	0.817094	0.737501	0.514286	0.959399
Com_5837_pos	D-Lactic Acid	C3 H6 O3	90.0318	0.252	No results	No results	Full match	2.35394e+07	2.12979e+07	2.45599e+07	1.72452e+07	1.46701e+07	2.1358e+07	2.41101e+07	2.10419e+07	2.33188e+07	2.38017e+07	2.22684e+07	2.01376e+07	2.13489e+07	2.17087e+07	2.4653e+07	1.88421e+07	2.20334e+07	0.956797	-0.0637148	0.486667	0.528571	0.183415
Com_584_pos	Threonine	C4 H9 N O3	119.058	1.346	Full match	Full match	Full match	3.594e+08	4.31283e+08	4.26845e+08	3.35889e+08	2.71415e+08	5.61294e+08	3.51193e+08	3.03519e+08	2.78836e+08	2.48143e+08	2.78175e+08	3.11444e+08	4.01029e+08	2.46494e+08	3.10261e+08	2.70948e+08	3.01685e+08	1.32534	0.406361	0.0227322	0.857143	0.536758
Com_5850_pos	Lysopg 18:1	C24 H47 O9 P	510.296	12.2	No results	No results	Full match	909892	1.73432e+06	2.40296e+06	1.34998e+07	1.65686e+07	1.50323e+06	3.21195e+06	553260	1.89354e+06	537815	3.42872e+06	876788	2.51239e+06	5.35474e+06	2.52261e+06	6.00849e+06	2.54057e+06	2.16941	1.1173	0.329534	0.428571	1.04895
Com_5885_pos	Ochratoxin A	C20 H18 Cl N O6	403.082	12.442	Full match	No results	No results	1.0587e+06	1.18348e+06	1.05788e+06	3.3779e+06	3.21374e+06	1.07878e+06	1.04635e+06	1.04654e+06	2.46461e+07	1.13831e+06	1.38193e+06	1.04482e+06	1.15448e+06	1.48972e+06	1.38266e+06	1.13762e+06	1.33324e+06	0.48012	-1.05853	0.778762	0.571429	0.698197
Com_589_pos	Glycerol	C3 H8 O3	92.0475	1.403	No results	No results	Full match	2.24417e+08	1.3645e+08	2.00535e+08	9.86726e+07	1.00394e+08	1.62399e+08	1.97439e+08	1.87667e+08	1.76729e+08	1.53622e+08	1.03133e+08	1.95092e+08	1.01521e+08	2.23626e+08	1.84504e+08	1.40093e+08	1.77195e+08	0.973988	-0.0380247	0.784637	0.514286	0.31359
Com_5908_pos	L-Anserine (beta-alanyl-N-methylhistidine) (nitrate salt)	C10 H16 N4 O3	240.122	1.332	No results	Full match	Full match	2.68869e+06	2.66449e+06	2.10958e+06	881463	1.18105e+06	1.43143e+06	3.63715e+06	1.49382e+06	1.2243e+06	1.27944e+06	1.22159e+06	1.86043e+06	5.41499e+06	5.84952e+06	5.85473e+06	2.91172e+06	355495	0.75906	-0.397715	0.855478	0.442857	0.938882
Com_590_pos	Palmitoylcarnitine	C23 H45 N O4	399.335	13.356	Full match	Not the top hit	No results	2.94643e+08	3.47418e+08	2.77893e+08	2.49435e+08	3.61435e+08	3.411e+08	2.93256e+08	1.83587e+08	1.85312e+08	1.92386e+08	1.87901e+08	1.52226e+08	2.43312e+08	3.40103e+08	2.87556e+08	2.54868e+08	2.94101e+08	1.33246	0.414096	0.00644568	0.857143	0.602066
Com_5922_pos	N-Acetyl-L-glutamine	C7 H12 N2 O4	188.08	1.827	Full match	Full match	No results	1.08462e+07	9.27909e+06	9.34296e+06	6.71571e+06	8.05688e+06	6.6273e+06	9.94251e+06	6.73725e+06	7.45743e+06	6.76735e+06	6.65634e+06	5.99682e+06	1.04553e+07	1.01331e+07	1.16098e+07	7.34057e+06	1.63794e+07	0.970279	-0.0435291	0.971966	0.5	0.114218
Com_5933_pos	PC (11:0/12:0)	C31 H62 N O8 P	607.421	15.115	No results	Full match	No results	1.72542e+06	1.49223e+06	1.56738e+06	1.21671e+06	1.16607e+06	1.67421e+06	2.06356e+06	1.60928e+06	1.72772e+06	1.71646e+06	1.72245e+06	1.57024e+06	1.82776e+06	5.38072e+06	2.72543e+06	1.70448e+06	2.12994e+06	0.704489	-0.505352	0.0610789	0.8	0.582838
Com_5943_pos	1-(4-Methoxyphenyl)-2-propanone	C10 H12 O2	164.084	10.63	No results	No results	Full match	9.98449e+06	1.01941e+07	8.84221e+06	9.71529e+06	6.83121e+06	9.11888e+06	7.39829e+06	1.46189e+07	2.43068e+07	1.74847e+07	1.98075e+07	1.80775e+07	1.36423e+07	1.48548e+07	1.23036e+07	1.48732e+07	9.96297e+06	0.55456	-0.850584	3.81897e-05	0.971429	1.09261
Com_5956_pos	4-methoxy-6-(prop-2-en-1-yl)-2H-1,3-benzodioxole	C11 H12 O3	192.079	10.652	Full match	No results	No results	1.70427e+06	2.5149e+06	2.01973e+06	508974	1.72372e+06	3.42495e+06	3.55136e+06	8.89375e+06	1.3838e+07	1.10294e+07	2.40162e+07	1.08806e+07	4.21201e+06	7.5347e+06	536615	4.88211e+06	3.36342e+06	0.247441	-2.01485	0.011288	0.885714	2.24898
Com_5968_pos	Cyclobutyl fentanyl-d5	C24 H25 [2]H5 N2 O	367.272	12.238	Invalid mass	Invalid mass	No results	2.01838e+07	1.32573e+07	1.00169e+07	1.11116e+07	1.46425e+07	1.73857e+07	7.86316e+06	6.83851e+06	6.46686e+06	7.8486e+06	8.40799e+06	1.05095e+07	7.15197e+06	1.65877e+07	8.97978e+06	1.10418e+07	1.06216e+07	1.42867	0.514674	0.0403606	0.814286	0.649262
Com_5987_pos	PC (17:2/16:4)	C41 H70 N O8 P	735.469	15.304	No results	Invalid mass	No results	1.75743e+06	1.39656e+06	1.56938e+06	1.04685e+06	973195	1.57467e+06	1.69027e+06	1.59391e+06	1.89722e+06	1.83248e+06	1.78756e+06	1.39396e+06	2.18491e+06	2.61451e+06	2.52056e+06	1.73242e+06	1.67624e+06	0.743361	-0.427865	0.0176557	0.857143	0.584502
Com_5991_pos	ACar 13:0	C20 H40 N O4	357.288	12.519	No results	Invalid mass	No results	7.58584e+06	7.0057e+06	5.60622e+06	1.71993e+07	9.79003e+06	6.41923e+06	3.69167e+06	2.00184e+06	2.36197e+06	3.06471e+06	2.78515e+06	3.37193e+06	3.11015e+06	7.86126e+06	5.12085e+06	4.23365e+06	5.3873e+06	2.08287	1.05857	0.00806493	0.885714	1.31702
Com_5992_pos	5,6-dimethoxy-2-(2-methoxyphenyl)-4H-chromen-4-one	C18 H16 O5	294.09	12.302	Invalid mass	No results	No results	9.59835e+06	1.01719e+07	6.60327e+06	8.97901e+06	6.91886e+06	8.71534e+06	9.29753e+06	8.51852e+06	8.95738e+06	1.23094e+07	1.32932e+07	1.39211e+07	8.64719e+06	1.28979e+07	1.03706e+07	1.16664e+07	1.24808e+07	0.761706	-0.392694	0.00765647	0.8	0.500796
Com_6079_pos	S-Sulfo-L-Cysteine	C3 H7 N O5 S2	200.977	1.63	No results	No results	Full match	2.06112e+07	1.52584e+07	2.01228e+07	3.57542e+06	1.23053e+07	9.10917e+06	7.68272e+06	4.13784e+06	4.96061e+06	2.60181e+06	5.00242e+06	5.98391e+06	2.63939e+06	1.8061e+06	4.23739e+06	1.76105e+06	3.31572e+06	3.47537	1.79717	0.00141586	0.928571	2.21591
Com_6098_pos	L-Cysteine-glutathione gisulfide	C13 H22 N4 O8 S2	426.087	1.371	No results	No results	Full match	2.39236e+07	1.3805e+07	1.24026e+07	1.41454e+07	1.35177e+07	7.65238e+06	1.1845e+07	1.2561e+07	1.44151e+07	7.03649e+06	1.40775e+07	6.73284e+06	4.30171e+06	4.81511e+06	4.26986e+06	3.16365e+06	3.82895e+06	1.84819	0.886115	0.00549508	0.8	1.3217
Com_611_pos	ACar 18:1	C25 H48 N O4	425.35	13.451	No results	Invalid mass	No results	2.9162e+08	2.41953e+08	2.0083e+08	2.79816e+08	4.02199e+08	3.3055e+08	1.68781e+08	1.24331e+08	1.17779e+08	1.2681e+08	1.68019e+08	1.29814e+08	1.87906e+08	2.76863e+08	2.13161e+08	2.3836e+08	1.99171e+08	1.53561	0.618812	0.0111096	0.871429	0.802319
Com_6122_pos	Indole-5-Carboxylic Acid (98%)	C9 H7 N O2	161.048	8.145	No results	No results	Full match	9.80564e+06	1.67778e+07	1.12231e+07	1.15841e+07	1.07074e+07	1.10136e+07	7.34834e+06	1.54811e+07	2.31679e+07	1.46436e+07	1.41333e+07	1.65789e+07	1.44151e+07	8.64574e+06	1.25121e+07	9.55713e+06	1.1874e+07	0.794883	-0.331185	0.107225	0.728571	0.498557
Com_6135_pos	Pyrogallol	C6 H6 O3	126.029	1.231	Invalid mass	Invalid mass	No results	2.13399e+07	1.99955e+07	2.30767e+07	1.65232e+07	1.40174e+07	1.88692e+07	2.13339e+07	1.55139e+07	1.86585e+07	1.78205e+07	1.93688e+07	1.85108e+07	1.64637e+07	1.50545e+07	1.80495e+07	1.39344e+07	1.98259e+07	1.11478	0.156755	0.203197	0.757143	0.22732
Com_614_pos	Deoxycholic Acid	C24 H40 O4	392.293	13.596	No results	No results	Full match	668709	2.41591e+07	5.89688e+06	2.31465e+07	3.99936e+08	9.22556e+06	630206	1.85626e+06	4.70851e+06	770076	1.16156e+07	5.52152e+06	5.69587e+06	1.89054e+07	1.03478e+07	3.10104e+07	9.59176e+06	6.62221	2.72731	0.728415	0.542857	1.84725
Com_6198_pos	N-[4-(diethylamino)phenyl]-N'-phenylurea	C17 H21 N3 O	305.147	1.98	Invalid mass	No results	No results	2.33027e+07	2.83654e+06	2.26753e+06	1.41718e+06	2.5387e+06	3.27275e+06	688330	1.47245e+06	743587	707072	2.37353e+06	752988	2.48202e+06	659718	626417	1.01992e+06	617353	4.52996	2.1795	0.0486197	0.828571	1.89839
Com_6199_pos	Serine	C3 H7 N O3	105.043	0.356	No results	No results	Full match	1.0987e+07	8.77714e+06	1.07997e+07	8.07837e+06	6.83038e+06	9.24261e+06	1.36376e+07	1.07922e+07	1.21581e+07	1.31126e+07	1.06849e+07	1.12132e+07	1.11857e+07	1.47785e+07	7.06018e+06	9.27811e+06	1.28176e+07	0.863513	-0.21171	0.185197	0.714286	0.301937
Com_6201_pos	3-(3,4-dimethylphenyl)-3,4-dihydro-1,2,3-benzotriazin-4-one	C15 H13 N3 O	273.083	12.531	Invalid mass	No results	No results	1.90211e+06	1.36963e+06	514769	1.27919e+06	814254	2.18205e+07	998279	1.09713e+06	1.74565e+06	1.21591e+06	963909	2.53708e+06	1.65127e+06	3.93275e+06	4.83788e+06	974860	1.92548e+06	1.96334	0.973308	0.854225	0.628571	0.450758
Com_6226_pos	Riboflavin	C17 H20 N4 O6	376.138	8.18	Full match	Full match	Full match	2.02319e+06	2.26766e+06	1.93087e+06	1.71258e+06	1.86506e+06	2.24576e+06	2.46504e+06	1.4675e+07	2.08894e+07	1.17321e+07	2.14607e+07	1.6891e+07	3.56826e+06	1.73068e+06	2.01794e+06	3.0257e+06	2.11624e+06	0.211288	-2.24272	0.00828543	0.814286	2.18936
Com_624_pos	L-Glutamic acid	C5 H9 N O4	147.053	1.354	Full match	Full match	Full match	2.44146e+08	2.65015e+08	2.71459e+08	2.00878e+08	3.07657e+08	2.88208e+08	2.24664e+08	1.86671e+08	1.85805e+08	1.97373e+08	2.81801e+08	2.14431e+08	1.80287e+08	3.76736e+08	3.56152e+08	1.6572e+08	3.56222e+08	1.02923	0.0415719	0.568369	0.614286	0.128068
Com_6252_pos	5α-Dihydrotestosterone	C19 H30 O2	290.224	12.958	Full match	No results	Full match	3.09383e+06	4.0814e+06	1.09794e+06	4.66674e+06	4.20783e+06	2.98318e+06	6.08334e+06	3.10856e+06	3.46088e+06	4.2419e+06	7.78013e+06	4.83947e+06	5.39716e+06	8.60938e+06	7.99241e+06	7.11448e+06	7.69873e+06	0.62163	-0.685871	0.0547196	0.828571	0.970488
Com_6266_pos	L-Homocitrulline	C7 H15 N3 O3	189.111	1.394	No results	No results	Full match	1.62834e+07	1.3356e+07	1.41478e+07	7.61778e+06	7.89105e+06	8.29364e+06	1.60277e+07	1.03382e+07	1.01152e+07	1.33735e+07	8.42237e+06	9.14107e+06	1.94635e+07	1.63683e+07	2.02978e+07	2.03757e+07	1.37317e+07	0.843434	-0.245652	0.336829	0.685714	0.455143
Com_629_pos	LPE 18:1	C23 H46 N O7 P	479.301	14.827	No results	Full match	Full match	1.51239e+08	1.50426e+08	1.45261e+08	1.27426e+08	1.13181e+08	1.46254e+08	2.98283e+08	2.32225e+08	2.6516e+08	2.8187e+08	2.91304e+08	2.53467e+08	3.71002e+08	3.78603e+08	4.08665e+08	3.55963e+08	4.16188e+08	0.496933	-1.00888	0.000319193	0.928571	1.34593
Com_632_pos	PC (16:0e/3:0)	C27 H56 N O7 P	537.379	15.576	No results	Full match	No results	1.87184e+08	1.33758e+08	1.51591e+08	1.07293e+08	1.10354e+08	1.19222e+08	4.09478e+08	1.21322e+08	1.6204e+08	2.23765e+08	2.02113e+08	1.95517e+08	5.83203e+08	2.90923e+08	3.30138e+08	3.43125e+08	2.40257e+08	0.64673	-0.628764	0.0641176	0.814286	0.932232
Com_633_pos	Taurocholic acid	C26 H45 N O7 S	515.292	12.848	Full match	Full match	Full match	4.40733e+07	3.05498e+08	1.3511e+08	4.16376e+08	3.17034e+08	1.29789e+08	1.20561e+08	4.03487e+07	4.47439e+07	2.51846e+07	1.29517e+08	6.55245e+07	4.83934e+07	6.885e+07	6.91003e+07	6.3279e+07	6.80522e+07	3.36724	1.75157	0.00938644	0.871429	1.98932
Com_635_pos	Ornithine	C5 H12 N2 O2	132.09	1.212	Full match	Full match	Full match	3.07605e+08	2.34314e+08	3.00395e+08	1.89027e+08	2.42847e+08	4.00806e+08	3.04042e+08	2.50952e+08	1.54023e+08	1.9291e+08	2.38065e+08	2.0403e+08	1.7196e+08	2.14343e+08	3.32149e+08	1.50439e+08	3.8361e+08	1.23325	0.302461	0.10787	0.714286	0.486102
Com_6360_pos	L-(-)-α-Amino-ε-Caprolactam	C6 H12 N2 O	128.095	12.892	No results	No results	Full match	3.57568e+06	1.02094e+07	5.03496e+06	7.69059e+06	1.02757e+07	9.73887e+06	4.23328e+06	1.82258e+07	1.97888e+07	2.27643e+07	1.10115e+07	7.09782e+06	2.2889e+06	3.54268e+06	6.47955e+06	3.23832e+06	5.62922e+06	0.724636	-0.464671	0.693832	0.471429	0.495507
Com_6376_pos	Androstenedione	C19 H26 O2	286.193	13.393	Full match	No results	No results	4.4965e+06	6.45401e+06	5.03091e+06	1.5563e+07	1.31491e+07	4.77993e+06	3.56001e+06	4.00183e+06	4.2333e+06	5.27901e+06	5.11515e+06	3.52355e+06	6.15751e+06	8.37839e+06	8.40452e+06	8.00186e+06	7.36354e+06	1.25312	0.325527	0.614714	0.485714	0.443873
Com_6416_pos	Meperidine-d5	C15 H16 [2]H5 N O2	252.188	12.675	Full match	No results	No results	348170	1.23405e+06	542012	1.50845e+07	1.4254e+07	871672	480105	764564	736032	554627	868680	570158	649791	1.41112e+06	620421	874544	785223	5.98302	2.58087	0.281953	0.528571	1.67199
Com_6435_pos	Epitestosterone	C19 H28 O2	288.209	13.233	Full match	No results	Full match	2.85908e+06	6.5868e+06	2.86201e+06	1.53234e+07	1.37766e+07	3.19708e+06	2.1273e+06	3.59534e+06	5.10193e+06	6.13985e+06	5.26994e+06	4.43177e+06	2.39122e+06	5.71712e+06	5.19657e+06	4.04239e+06	3.82309e+06	1.46055	0.546509	0.715738	0.528571	0.705022
Com_644_pos	Nicotinamide	C6 H6 N2 O	122.048	1.898	Full match	Full match	Full match	3.57075e+08	2.11835e+08	1.77448e+08	1.4086e+08	1.09478e+08	2.37948e+08	9.69732e+07	2.55434e+08	3.14256e+08	2.43849e+08	2.13687e+08	2.76045e+08	1.8205e+08	1.29101e+08	1.27345e+08	1.55188e+08	1.16482e+08	0.944807	-0.0819083	0.666649	0.6	0.231464
Com_645_pos	10E,12Z-Octadecadienoic acid	C18 H32 O2	280.24	14.098	No results	No results	Full match	1.15478e+08	5.55976e+07	5.76509e+07	5.81637e+07	7.44584e+07	1.11165e+08	1.52633e+08	1.51759e+08	1.04404e+08	1.41613e+08	2.31564e+08	2.08115e+08	1.87665e+08	3.3934e+08	4.54541e+08	2.5466e+08	5.97363e+08	0.334353	-1.58055	0.00043919	0.928571	1.91033
Com_64_pos	PC (16:2e/2:0)	C26 H50 N O7 P	519.332	14.475	No results	Full match	Full match	7.5437e+09	7.70312e+09	6.8008e+09	4.98776e+09	4.09477e+09	6.08738e+09	8.58784e+09	5.18037e+09	7.57745e+09	7.33101e+09	7.95362e+09	7.35761e+09	8.51358e+09	6.88777e+09	8.41274e+09	6.7092e+09	7.23868e+09	0.894402	-0.161005	0.261679	0.628571	0.305383
Com_6568_pos	Carnosine	C9 H14 N4 O3	226.107	1.329	No results	No results	Full match	2.74523e+06	2.64511e+06	2.31203e+06	1.76665e+06	1.739e+06	2.81001e+06	2.57447e+06	2.52883e+06	2.45377e+06	2.56429e+06	2.44833e+06	2.30903e+06	3.25504e+06	2.8536e+06	4.80466e+06	3.36268e+06	4.47603e+06	0.763246	-0.38978	0.0393937	0.7	0.484982
Com_6579_pos	Syringic acid	C9 H10 O5	198.053	8.032	Full match	Full match	Full match	2.32667e+06	3.40259e+06	2.60903e+06	3.07097e+06	2.40191e+06	1.95433e+06	940872	5.42982e+06	2.77162e+06	2.02455e+06	1.35069e+06	9.33096e+06	2.64703e+06	931714	1.86721e+06	1.46392e+06	1.71689e+06	0.808083	-0.307425	0.898464	0.571429	0.416202
Com_6589_pos	(2E)-3-(3,4-dimethoxyphenyl)prop-2-enoic acid	C11 H12 O4	208.071	1.228	Invalid mass	No results	No results	1.79787e+07	1.43519e+07	1.80207e+07	1.10619e+07	1.10716e+07	1.7236e+07	1.45988e+07	1.31409e+07	1.21982e+07	2.1616e+07	1.86296e+07	1.48424e+07	1.6705e+07	1.28038e+07	1.23679e+07	1.60269e+07	1.41533e+07	0.977336	-0.033073	0.807977	0.485714	0.0876807
Com_6598_pos	6-[2-(2H-1,3-benzodioxol-5-yl)ethyl]-4-methoxy-2H-pyran-2-one	C15 H14 O5	274.084	9.221	Full match	No results	No results	9.3163e+06	2.00924e+06	1.16958e+06	1.65249e+06	813253	769614	677136	3.70273e+06	2.06941e+07	655007	5.28968e+06	7.95238e+06	2.78099e+06	962466	686600	1.1692e+07	821811	0.424338	-1.23672	0.22734	0.642857	1.51986
Com_6610_pos	Dihydrothymine	C5 H8 N2 O2	111.032	0.463	Invalid mass	No results	No results	1.34265e+07	1.14909e+07	1.24844e+07	8.66776e+06	8.24394e+06	1.09414e+07	1.13664e+07	1.76689e+07	1.77595e+07	2.01101e+07	1.82086e+07	1.58086e+07	2.02174e+07	2.00491e+07	1.4583e+07	1.58407e+07	2.1679e+07	0.601672	-0.732952	6.71064e-05	1	0.957063
Com_661_pos	DL-2-(acetylamino)-3-phenylpropanoic acid	C11 H13 N O3	207.09	9.134	Full match	Full match	Full match	2.84037e+08	3.4157e+08	3.56427e+08	2.97009e+08	2.61697e+08	2.21366e+08	3.61724e+08	4.79509e+08	4.29774e+08	4.47985e+08	2.73333e+08	4.64907e+08	4.51422e+08	2.68438e+08	4.03092e+08	3.05002e+08	4.19509e+08	0.769482	-0.378041	0.021292	0.814286	0.470145
Com_6639_pos	4-hydroxy-5,8-dimethylquinoline-3-carboxylic acid	C12 H11 N O3	217.074	10.554	Full match	No results	No results	3.56003e+06	9.35631e+06	6.06553e+06	5.89725e+06	5.89843e+06	5.87075e+06	3.70497e+06	1.72015e+07	2.03489e+07	1.8495e+07	1.82002e+07	1.85741e+07	4.07881e+06	1.82666e+06	1.82288e+06	3.23535e+06	3.13243e+06	0.539187	-0.891144	0.499739	0.528571	0.778333
Com_664_pos	2-Hexenal	C6 H10 O	98.0732	0.36	No results	Full match	No results	5.35182e+08	4.71465e+08	5.0187e+08	3.91054e+08	3.28355e+08	5.0193e+08	5.04595e+08	4.38554e+08	5.01353e+08	5.37791e+08	4.77045e+08	4.12455e+08	4.21903e+08	4.70131e+08	4.19136e+08	3.94836e+08	5.20938e+08	1.00577	0.00829849	0.982629	0.557143	0.107123
Com_665_pos	Pantothenic acid	C9 H17 N O5	219.111	6.13	Full match	Full match	Full match	3.5892e+08	2.09092e+08	2.43821e+08	1.48927e+08	9.54973e+07	2.78727e+08	6.53194e+07	3.61727e+08	5.04564e+08	2.58692e+08	2.16106e+08	3.82562e+08	8.92806e+07	4.78053e+07	6.64842e+07	4.21633e+07	4.72248e+07	0.991979	-0.011618	0.540971	0.542857	0.517561
Com_6673_pos	13-Hpotre(R)	C18 H30 O4	310.214	11.899	No results	No results	Full match	4.75246e+06	7.49916e+06	6.10963e+06	6.39498e+06	1.35093e+07	5.87296e+06	7.98296e+06	6.11453e+06	4.62595e+06	8.8197e+06	4.63985e+06	7.43674e+06	9.08253e+06	1.19354e+07	1.60373e+07	8.81091e+06	1.8854e+07	0.772744	-0.371938	0.304484	0.642857	0.385385
Com_6712_pos	O-7460	C25 H48 F O5 P	500.313	12.412	Invalid mass	No results	No results	1.29947e+06	1.53764e+06	2.51938e+06	8.68985e+06	6.83197e+06	1.67765e+06	3.72844e+06	1.1438e+06	2.36354e+06	1.20062e+06	3.40176e+06	1.14365e+06	2.28479e+06	1.34763e+07	1.04223e+07	5.24646e+06	9.72027e+06	0.744971	-0.424743	0.726198	0.514286	0.356475
Com_678_pos	Daidzein	C15 H10 O4	254.058	10.285	Full match	Full match	No results	1.73817e+08	1.0501e+08	9.61031e+07	6.38017e+07	4.77632e+07	5.10763e+07	6.15403e+07	3.27978e+08	2.22207e+08	1.35338e+08	2.73739e+08	4.82915e+08	1.72832e+08	9.75345e+07	1.56263e+08	1.14054e+08	2.51406e+07	0.426231	-1.23029	0.037102	0.814286	1.33398
Com_6807_pos	2,4-Dimethylbenzaldehyde	C9 H10 O	134.073	12.67	Full match	No results	No results	3.31956e+06	3.17134e+06	3.1851e+06	4.80307e+06	7.40649e+06	2.79454e+06	2.43636e+06	2.96452e+06	4.05174e+06	3.62787e+06	3.80783e+06	1.38067e+07	2.60498e+06	5.7197e+06	4.40726e+06	3.52913e+06	3.58759e+06	0.805237	-0.312514	0.448062	0.657143	0.501332
Com_6810_pos	Orlistat	C29 H53 N O5	533.347	14.876	Invalid mass	No match	No results	8.73284e+06	8.2765e+06	6.95825e+06	5.44033e+06	4.81364e+06	4.9184e+06	7.54468e+06	1.12748e+07	8.24799e+06	1.48073e+07	1.02549e+07	1.21761e+07	1.36215e+07	1.21608e+07	1.35963e+07	1.45727e+07	1.1498e+07	0.545717	-0.873775	0.000201691	0.971429	1.14378
Com_6815_pos	N6-Acetyl-L-lysine	C8 H16 N2 O3	188.116	1.4	Full match	Full match	Full match	1.21706e+07	1.49765e+07	9.85386e+06	8.26322e+06	8.40341e+06	1.2604e+07	1.63572e+07	1.11398e+07	9.70015e+06	1.23256e+07	1.279e+07	9.99621e+06	1.68094e+07	1.69223e+07	1.90812e+07	1.79606e+07	1.87655e+07	0.81133	-0.30164	0.138119	0.742857	0.45157
Com_6835_pos	ethyl 4-hydroxy-2-[(4-methoxyphenoxy)methyl]pyrimidine-5-carboxylate	C15 H16 N2 O5	304.103	9.453	Invalid mass	No results	No results	5.78758e+06	1.02573e+07	1.23872e+07	1.4004e+07	1.0296e+07	9.15696e+06	6.39524e+06	9.35852e+06	1.00806e+07	9.03068e+06	8.15662e+06	1.05299e+07	7.82301e+06	4.17622e+06	4.71054e+06	4.33192e+06	3.79507e+06	1.35498	0.43827	0.0835094	0.757143	0.628733
Com_6856_pos	Glucose 1-phosphate	C6 H13 O9 P	260.03	1.605	Full match	Full match	Full match	8.76585e+06	3.98511e+06	4.54826e+06	2.43595e+06	1.47579e+06	4.96272e+06	1.73353e+06	4.73614e+06	3.42634e+06	2.94831e+06	6.47296e+06	3.16588e+06	1.6162e+06	3.28037e+06	1.82299e+06	3.86762e+06	2.15637e+06	1.19032	0.251344	0.759477	0.557143	0.176442
Com_6873_pos	PC (13:1/13:1)	C34 H64 N O8 P	645.436	15.314	No results	Full match	No results	2.49122e+06	1.97967e+06	2.25083e+06	1.48394e+06	1.56742e+06	2.27651e+06	2.39602e+06	2.66017e+06	2.72325e+06	2.61189e+06	2.53393e+06	1.97599e+06	3.31154e+06	8.08152e+06	3.69515e+06	3.943e+06	2.37613e+06	0.608523	-0.716617	0.0107913	0.9	0.818348
Com_6887_pos	N-Acetylmethionine	C7 H13 N O3 S	191.062	6.813	No results	Full match	No results	1.01589e+07	5.95151e+06	8.07333e+06	5.80922e+06	3.28707e+06	4.96183e+06	6.00997e+06	1.29892e+07	8.20058e+06	7.40939e+06	4.54366e+06	9.91501e+06	9.62776e+06	4.90603e+06	2.57205e+06	2.65658e+06	970612	0.991001	-0.0130411	0.567043	0.457143	0.423658
Com_688_pos	12-Hete	C20 H32 O3	320.235	14.029	No results	No results	Full match	6.23999e+06	2.66017e+07	1.75578e+07	1.30633e+07	5.1611e+06	4.89686e+07	4.95939e+06	7.33896e+07	1.33243e+08	9.64676e+07	3.35171e+07	1.63925e+07	6.48069e+06	2.13018e+07	5.04822e+06	6.94993e+06	4.08267e+06	0.441134	-1.18071	0.385615	0.614286	0.930949
Com_691_pos	Isovalerylglycine	C7 H13 N O3	159.09	7.077	No results	Full match	Full match	2.35107e+08	2.42367e+08	2.28644e+08	3.04074e+08	3.47744e+08	1.86742e+08	3.10474e+08	1.14887e+08	1.27235e+08	1.55561e+08	1.21748e+08	1.47164e+08	2.06724e+08	4.29392e+08	1.90773e+08	2.64811e+08	1.96277e+08	1.35591	0.439258	0.0297596	0.8	0.712998
Com_6954_pos	Estrone	C18 H22 O2	270.162	12.745	No results	No results	Full match	2.21151e+06	2.61574e+06	1.9181e+06	2.56074e+06	4.51264e+06	2.61649e+06	2.65079e+06	1.99486e+06	1.72851e+06	3.18462e+06	2.20316e+06	1.59136e+06	4.16052e+06	1.84832e+07	1.39727e+07	4.79214e+06	3.3823e+06	0.491333	-1.02523	0.217791	0.585714	0.713479
Com_6976_pos	LPC 16:3	C24 H44 N O7 P	489.285	13.875	No results	Full match	No results	1.19043e+07	1.63586e+07	1.14389e+07	1.03508e+07	8.03883e+06	9.3132e+06	1.08116e+07	4.97174e+06	6.12286e+06	6.80323e+06	3.77938e+06	5.58837e+06	9.76752e+06	9.89321e+06	1.05903e+07	1.004e+07	1.13981e+07	1.41521	0.501017	0.0189772	0.814286	0.788326
Com_6978_pos	PC (4:0/16:2)	C28 H52 N O8 P	561.333	13.535	No results	Invalid mass	No results	1.10493e+06	1.62234e+06	1.2678e+06	531466	312143	1.38639e+06	861213	1.54328e+06	1.52531e+06	1.16292e+06	899144	735000	4.13008e+06	4.44716e+06	4.68363e+06	4.52095e+06	3.62865e+06	0.37114	-1.42997	0.0142098	0.8	1.68306
Com_6993_pos	Nor-9-carboxy-δ9-THC	C21 H28 O4	344.199	11.061	Full match	No results	No results	1.2638e+07	7.78326e+06	6.665e+06	1.35207e+07	3.86244e+06	1.30384e+07	1.43117e+07	4.55026e+06	1.60853e+07	5.74493e+06	1.01004e+07	6.24184e+06	8.69809e+06	1.11243e+07	7.33801e+06	1.30394e+07	1.10299e+07	1.09203	0.127019	0.771448	0.585714	0.249431
Com_7008_pos	Histamine	C5 H9 N3	111.08	1.32	Full match	Full match	Full match	1.09728e+07	1.0486e+07	1.88139e+07	1.16205e+07	3.99879e+06	8.53462e+06	1.2116e+07	9.11906e+06	9.92955e+06	1.40045e+07	7.38901e+06	1.10608e+07	4.98662e+06	6.83084e+06	6.84263e+06	5.91613e+06	8.26763e+06	1.29639	0.374504	0.306994	0.714286	0.49043
Com_7026_pos	4-oxo-4-[(pyridin-4-ylmethyl)amino]but-2-enoic acid	C10 H10 N2 O3	206.069	8.664	Full match	No results	No results	1.64165e+06	1.53967e+06	1.63084e+06	989853	1.06886e+06	2.57336e+06	1.71708e+06	1.61084e+06	1.64406e+06	1.53921e+06	1.49654e+06	1.46207e+06	1.86125e+06	5.23665e+06	1.82231e+06	1.75565e+06	2.00646e+06	0.780265	-0.357964	0.234072	0.642857	0.468947
Com_7048_pos	5-hydroxy-4-methoxy-5,6-dihydro-2H-pyran-2-one	C6 H8 O4	144.04	1.246	Invalid mass	No results	No results	1.24103e+07	1.16491e+07	1.8606e+07	8.50354e+06	9.22043e+06	1.22146e+07	1.33771e+07	8.7547e+06	9.62056e+06	9.1035e+06	1.03396e+07	9.91589e+06	8.09642e+06	8.89165e+06	8.83277e+06	8.89049e+06	1.02358e+07	1.32529	0.406311	0.0388151	0.814286	0.517673
Com_7066_pos	4,5-Dicaffeoylquinic acid	C25 H24 O12	498.12	14.334	Invalid mass	No results	No results	1.61851e+07	1.26064e+07	1.75741e+07	1.21841e+07	9.5188e+06	1.77984e+07	1.72668e+07	9.44103e+06	9.9965e+06	1.30251e+07	1.3861e+07	1.27453e+07	8.14363e+06	1.94656e+06	8.53464e+06	8.38462e+06	1.00882e+07	1.53207	0.61548	0.0252158	0.842857	0.946203
Com_7069_pos	D-Erythro-sphingosine 1-phosphate	C18 H38 N O5 P	379.249	17.035	Full match	No results	No results	1.42647e+07	1.18901e+07	8.04359e+06	8.67648e+06	6.21908e+06	1.57856e+07	1.20206e+07	9.43346e+06	1.06726e+07	9.24284e+06	1.17498e+07	9.31544e+06	8.3899e+06	1.30204e+07	1.02347e+07	5.8832e+06	8.20597e+06	1.14258	0.192297	0.474444	0.614286	0.33733
Com_7096_pos	Gamma-Caprolactone	C6 H10 O2	114.068	0.361	No results	No results	Full match	1.52303e+07	1.44291e+07	1.55312e+07	1.09886e+07	9.67663e+06	1.52481e+07	1.41028e+07	1.58511e+07	1.76939e+07	1.91837e+07	1.66431e+07	1.59584e+07	1.24133e+07	1.43195e+07	1.37075e+07	1.25705e+07	1.84529e+07	0.867441	-0.205162	0.116299	0.728571	0.269814
Com_7119_pos	4-(allyloxy)-1,2-dihydroquinolin-2-one	C12 H11 N O2	201.079	10.52	Full match	No results	No results	3.42562e+06	6.15973e+06	4.70565e+06	4.76096e+06	5.72939e+06	4.13553e+06	3.35652e+06	1.0751e+07	1.82846e+07	1.15722e+07	1.37655e+07	1.12621e+07	3.4141e+06	1.03962e+06	851145	2.91806e+06	3.97839e+06	0.592327	-0.755533	0.726774	0.542857	0.79704
Com_712_pos	4-Hydroxybenzaldehyde	C7 H6 O2	122.037	2.211	Full match	Full match	No results	1.15745e+08	2.59074e+08	2.24607e+08	2.25799e+08	1.41521e+08	1.79397e+08	1.48221e+08	3.41347e+08	2.58512e+08	2.53894e+08	2.28459e+08	4.62678e+08	3.74711e+08	2.95664e+08	3.1091e+08	1.91038e+08	2.90383e+08	0.614808	-0.701793	0.00381858	0.914286	0.929424
Com_7131_pos	1-(3,4-dimethylphenyl)-3-piperidinopyrrolidine-2,5-dione	C17 H22 N2 O2	286.168	11.12	Full match	No results	No results	4.49005e+06	5.77342e+06	5.48907e+06	5.1639e+06	3.58307e+06	5.59779e+06	1.052e+07	5.78419e+06	6.39867e+06	1.66082e+07	7.13197e+06	8.77981e+06	1.82679e+07	1.57287e+07	1.29159e+07	1.4022e+07	1.33168e+07	0.48779	-1.03567	0.00184156	0.942857	1.29884
Com_7168_pos	LPE 14:0	C19 H40 N O7 P	425.254	14.212	No results	Full match	Full match	2.17507e+06	2.48841e+06	2.80384e+06	2.78772e+06	2.12706e+06	1.73888e+06	4.03117e+06	4.16755e+06	4.27135e+06	6.02347e+06	5.10832e+06	3.14051e+06	6.48444e+06	1.75708e+07	8.64411e+06	5.15842e+06	6.37074e+06	0.387388	-1.36815	0.00026603	0.985714	1.59501
Com_7177_pos	ACar 18:3	C25 H44 N O4	421.319	12.98	No results	Invalid mass	No results	8.78626e+06	7.32357e+06	5.0293e+06	8.61328e+06	1.19633e+07	8.96535e+06	5.24992e+06	4.36319e+06	3.99243e+06	4.13997e+06	5.54045e+06	4.78362e+06	3.50974e+06	6.29915e+06	5.4775e+06	6.56274e+06	5.5829e+06	1.59003	0.669049	0.00842106	0.857143	0.821924
Com_7261_pos	3-[4-methyl-1-(2-methylpropanoyl)-3-oxocyclohexyl]butanoic acid	C15 H24 O4	268.167	8.519	Full match	No results	No results	1.2998e+07	1.43724e+07	6.01332e+06	6.43954e+06	4.09913e+06	4.17546e+06	5.59379e+06	3.48923e+06	6.6135e+06	4.47959e+06	5.01258e+06	3.64478e+06	2.36898e+06	1.86519e+06	2.29998e+06	2.85319e+06	1.37987e+06	2.25549	1.17344	0.00625415	0.871429	1.4889
Com_727_pos	2-Furoic acid	C5 H4 O3	112.016	8.398	Full match	No results	Full match	4.29259e+07	2.37059e+07	3.5553e+07	2.30785e+07	2.82825e+07	4.48181e+07	1.75423e+07	5.28596e+07	3.91355e+07	3.64127e+07	3.80913e+07	1.00773e+08	5.43664e+07	1.6069e+07	1.48322e+07	6.41026e+07	9.60844e+06	0.723605	-0.466725	0.560464	0.614286	0.368762
Com_728_pos	LPE 20:5	C25 H42 N O7 P	499.269	14.213	No results	Full match	No results	5.43038e+07	9.53983e+07	5.32729e+07	6.53119e+07	4.25221e+07	8.57237e+07	3.53724e+08	1.65759e+08	2.06818e+08	2.45012e+08	2.01783e+08	1.46639e+08	2.85941e+08	2.27559e+08	2.98439e+08	3.03923e+08	2.53161e+08	0.459006	-1.12342	0.00758584	0.857143	1.93635
Com_7297_pos	(3,4-Dimethoxyphenyl)acetic acid	C10 H12 O4	196.074	9.038	Full match	No results	No results	1.61392e+06	4.27903e+06	1.74753e+07	1.76225e+06	1.41424e+06	1.33549e+06	992695	3.64323e+06	8.01249e+06	2.31953e+06	2.76256e+06	2.71703e+06	2.28522e+06	2.53346e+06	3.11275e+06	2.17213e+06	2.98163e+06	1.26758	0.342074	0.555736	0.728571	0.53643
Com_7342_pos	Decanoylcarnitine	C17 H33 N O4	315.241	11.501	Full match	Invalid mass	No results	8.33854e+06	6.36354e+06	6.59272e+06	5.26741e+06	5.71094e+06	7.41217e+06	5.73733e+06	5.46966e+06	4.28249e+06	4.18093e+06	4.7454e+06	6.42388e+06	3.97671e+06	5.45223e+06	3.64102e+06	5.78352e+06	4.33327e+06	1.34377	0.426287	0.00312317	0.871429	0.5667
Com_7344_pos	Crotonic acid	C4 H6 O2	86.0369	0.148	Full match	No results	Full match	1.68258e+07	1.34359e+07	1.622e+07	1.20381e+07	1.0063e+07	1.4461e+07	1.58854e+07	1.62156e+07	1.63841e+07	1.73175e+07	1.65336e+07	1.56382e+07	1.24654e+07	1.32748e+07	1.40253e+07	1.06051e+07	1.55116e+07	0.955101	-0.0662749	0.571331	0.571429	0.123073
Com_734_pos	PC (18:1/18:1)	C44 H84 N O8 P	785.594	16.458	No results	Full match	No results	2.83662e+08	2.85868e+08	2.48979e+08	1.93549e+08	1.41021e+08	2.54052e+08	2.40909e+08	3.49025e+08	3.52217e+08	2.78232e+08	3.47638e+08	3.29206e+08	4.91222e+06	9.27424e+07	3.59695e+08	8.57363e+07	4.38967e+08	0.892347	-0.164323	0.540369	0.671429	0.524268
Com_7360_pos	Maslinic acid	C30 H48 O4	494.338	14.172	Invalid mass	No results	No results	2.54797e+06	4.36066e+06	1.17521e+07	1.23422e+07	5.79241e+06	4.78153e+06	4.16737e+06	801324	2.47006e+06	2.39629e+06	6.07256e+06	1.00134e+06	2.11983e+06	1.16933e+06	4.14256e+06	3.08897e+06	1.37385e+06	2.65257	1.40739	0.00411447	0.9	1.88865
Com_7398_pos	ACar 17:0	C24 H48 N O4	413.35	13.533	No results	Invalid mass	No results	7.9136e+06	9.03299e+06	5.9628e+06	8.15566e+06	1.00366e+07	8.38831e+06	1.13122e+07	3.96538e+06	4.82649e+06	4.22973e+06	4.4967e+06	3.94084e+06	7.27822e+06	1.54972e+07	1.3024e+07	9.81529e+06	1.15043e+07	1.1054	0.144567	0.270061	0.614286	0.503481
Com_7419_pos	PC (22:6e/2:0)	C32 H54 N O7 P	595.362	14.881	No results	Full match	No results	7.57476e+06	6.69619e+06	4.80589e+06	5.56347e+06	5.08436e+06	4.64449e+06	1.10955e+07	7.30769e+06	4.51146e+06	6.12576e+06	6.04422e+06	4.97846e+06	7.14691e+06	5.31303e+06	1.01621e+07	1.08403e+07	1.73047e+07	0.814571	-0.295888	0.366959	0.6	0.336231
Com_7472_pos	PC (12:0/16:3)	C36 H66 N O8 P	671.452	15.411	No results	Full match	No results	639959	593765	598834	406320	382892	565508	637141	673834	655864	636279	598727	548310	738724	4.57787e+06	3.18987e+06	698098	868411	0.414338	-1.27112	0.0427873	0.857143	1.11364
Com_7568_pos	Indole-3-pyruvic acid	C11 H9 N O3	203.058	8.922	Full match	No results	No results	2.28427e+06	4.56932e+06	3.13639e+06	2.77317e+06	2.49587e+06	4.92021e+06	1.36551e+06	1.37308e+06	2.57423e+06	2.35498e+06	3.90566e+06	2.8717e+06	1.14397e+06	4.24818e+06	4.86122e+06	1.21126e+06	3.0372e+06	1.1159	0.15821	0.539992	0.571429	0.285301
Com_7577_pos	L-β-Imidazolelactic acid	C6 H8 N2 O3	156.054	1.406	No results	No results	Full match	2.49399e+06	3.0693e+06	2.83816e+06	1.82868e+06	2.02472e+06	2.35012e+06	1.62706e+06	2.13147e+06	1.77429e+06	2.28962e+06	1.65813e+06	2.13228e+06	1.62183e+06	3.43065e+06	1.80228e+06	1.77872e+06	2.33415e+06	1.10667	0.146229	0.376213	0.671429	0.195023
Com_760_pos	Lysopc 18:1	C26 H52 N O7 P	521.349	14.266	No results	No results	Full match	1.36538e+08	1.81502e+08	1.16168e+08	1.28653e+08	7.84756e+07	1.37039e+08	4.57637e+08	2.01094e+08	1.80642e+08	2.5636e+08	2.26143e+08	2.01043e+08	2.75962e+08	2.12548e+08	1.74175e+08	2.33557e+08	1.75212e+08	0.826369	-0.275142	0.164126	0.814286	0.743992
Com_7622_pos	5α-Dihydrotestosterone glucuronide	C25 H38 O8	466.254	12.147	Full match	No results	No results	4.98951e+06	1.10583e+06	518898	736239	601839	514250	528957	567835	647031	686891	589173	567675	635159	696248	590655	570555	663293	2.06786	1.04814	0.335001	0.5	0.604013
Com_7647_pos	D-Methionine	C5 H11 N O2 S	149.051	6.977	No results	No results	Full match	9.7085e+06	6.80259e+06	7.64529e+06	5.57872e+06	3.66464e+06	6.15523e+06	5.75089e+06	1.30162e+07	9.82751e+06	6.84979e+06	6.33932e+06	1.38531e+07	8.45614e+06	2.94337e+06	4.24521e+06	4.21922e+06	2.60482e+06	0.89452	-0.160814	0.996435	0.542857	0.059511
Com_7709_pos	Ecgonine	C9 H15 N O3	185.105	9.677	Full match	Full match	No results	8.26878e+06	8.21934e+06	6.30649e+06	7.14184e+06	4.02197e+06	5.90115e+06	1.02078e+07	4.24387e+06	4.47316e+06	4.65217e+06	4.97843e+06	4.42432e+06	5.66919e+06	1.5464e+07	8.32354e+06	1.12738e+07	1.00579e+07	0.972328	-0.0404849	0.827947	0.542857	0.357742
Com_7714_pos	Thymidine	C10 H14 N2 O5	242.09	5.407	Full match	Full match	Full match	6.10893e+06	5.01633e+06	5.03072e+06	3.63095e+06	3.61167e+06	5.12863e+06	6.49161e+06	1.19618e+07	1.58927e+07	9.47389e+06	1.48439e+07	1.19545e+07	1.00378e+07	6.26932e+06	7.87135e+06	7.55423e+06	7.45456e+06	0.484222	-1.04626	8.11495e-05	0.985714	1.31144
Com_7734_pos	α-Linolenic acid	C18 H30 O2	278.224	12.019	Full match	No results	Full match	2.11861e+06	3.68918e+06	2.83103e+06	4.55117e+06	1.05034e+07	3.56004e+06	2.90745e+06	2.8542e+06	5.03218e+06	4.30935e+06	4.506e+06	4.86505e+06	4.63917e+06	1.0354e+07	1.44475e+07	5.13672e+06	1.20563e+07	0.631769	-0.662532	0.0938284	0.8	0.941646
Com_7767_pos	PC (18:2/19:2)	C45 H82 N O8 P	795.569	15.962	No results	Invalid mass	No results	6.83615e+06	4.7304e+06	5.23066e+06	3.83656e+06	3.2235e+06	7.66537e+06	7.5053e+06	1.0362e+07	1.00854e+07	6.08399e+06	6.70338e+06	6.94835e+06	1.68501e+06	6.03486e+06	4.3423e+06	6.64476e+06	1.36214e+07	0.768903	-0.379127	0.410871	0.628571	0.347611
Com_7782_pos	5-Hydroxy-L-Tryptophan	C11 H12 N2 O3	220.085	10.612	No results	No results	Full match	556892	426290	513789	353906	367942	647122	450405	601318	567795	587309	686041	523782	566444	3.6976e+06	1.76813e+06	522437	570756	0.469463	-1.09092	0.0405451	0.871429	0.977105
Com_7809_pos	Morphine	C17 H19 N O3	285.134	11.716	Invalid mass	No results	No results	2.06156e+06	8.87483e+06	4.21879e+06	5.02001e+06	7.07431e+06	1.00693e+07	2.9605e+06	2.70696e+06	1.91238e+06	7.68232e+06	1.29949e+06	8.81534e+06	8.6462e+06	3.49794e+06	6.00884e+06	2.56516e+06	5.37815e+06	1.18612	0.246245	0.481657	0.614286	0.424516
Com_7811_pos	fentanyl-d5	C22 H23 [2]H5 N2 O	341.256	11.907	Invalid mass	Invalid mass	No results	1.05564e+07	9.1836e+06	5.81874e+06	1.0111e+07	6.93684e+06	4.61149e+06	2.99819e+06	2.67963e+06	2.31943e+06	3.60462e+06	4.75197e+06	5.73348e+06	2.48384e+06	1.136e+07	3.35148e+06	6.06191e+06	8.71588e+06	1.4049	0.490471	0.128784	0.714286	0.776233
Com_782_pos	Cinnamoylglycine	C11 H11 N O3	205.074	9.476	Full match	Full match	Full match	8.11747e+07	2.07457e+08	1.95715e+08	1.88557e+08	8.32852e+07	1.24958e+08	1.62189e+08	1.33814e+08	2.36745e+08	1.6434e+08	1.78015e+08	1.40166e+08	1.59848e+08	2.00183e+08	1.39927e+08	1.65639e+08	2.39293e+08	0.847842	-0.238133	0.240427	0.628571	0.386479
Com_7857_pos	Cytidine	C9 H13 N3 O5	243.085	1.394	Full match	Full match	Full match	8.61767e+06	6.83477e+06	8.77475e+06	3.99384e+06	5.19996e+06	5.82766e+06	6.35267e+06	9.03377e+06	9.24886e+06	6.57168e+06	8.87585e+06	7.80284e+06	6.84795e+06	8.00298e+06	8.29425e+06	6.47362e+06	1.37341e+07	0.767439	-0.381877	0.0529945	0.8	0.510453
Com_7934_pos	Glycyl-L-Proline	C7 H12 N2 O3	172.085	1.405	No results	No results	Full match	1.02058e+07	9.22399e+06	9.09769e+06	4.93441e+06	5.01908e+06	5.32738e+06	9.97909e+06	5.03579e+06	4.55316e+06	7.56587e+06	3.81764e+06	4.90069e+06	1.31527e+07	9.55833e+06	1.31042e+07	1.37865e+07	8.15654e+06	0.918785	-0.122201	0.880591	0.514286	0.439114
Com_8018_pos	Prostaglandin G2	C20 H32 O6	368.22	12.327	No results	No results	Full match	1.72106e+06	2.21734e+06	1.81886e+06	2.32328e+06	1.56097e+06	2.38447e+06	975913	2.88375e+06	4.14808e+06	3.42188e+06	2.59237e+06	2.33078e+06	1.12563e+06	5.43925e+06	4.89021e+06	1.08509e+06	1.01893e+06	0.641905	-0.639569	0.189409	0.728571	0.600347
Com_801_pos	2-Methylsuccinic Acid	C5 H8 O4	132.042	7.751	No results	No results	Full match	3.59715e+07	3.44983e+07	2.60053e+07	2.65094e+07	1.80535e+07	2.66323e+07	2.1221e+08	3.68468e+07	9.97906e+07	2.65468e+07	4.42624e+08	3.27524e+07	2.64653e+07	1.21215e+08	3.50209e+07	1.07085e+08	2.99661e+07	0.566294	-0.820378	0.277881	0.7	0.94255
Com_8058_pos	Cafestol	C20 H28 O3	316.204	11.767	Full match	No results	Full match	7.84036e+06	8.76516e+06	6.71821e+06	7.86436e+06	6.54527e+06	7.75201e+06	8.43779e+06	6.47292e+06	9.11088e+06	1.00513e+07	1.0326e+07	9.41098e+06	7.79238e+06	1.30115e+07	9.9924e+06	9.58623e+06	8.14238e+06	0.8204	-0.285601	0.020513	0.814286	0.347033
Com_809_pos	2-[5-(2-hydroxypropyl)oxolan-2-yl]propanoic acid	C10 H18 O4	202.121	9.066	Full match	No results	No results	3.04018e+08	3.85676e+08	2.63741e+08	2.94308e+08	2.63385e+08	2.25714e+08	1.92179e+08	3.71206e+08	2.73812e+08	2.43603e+08	2.10951e+08	3.82376e+08	1.86505e+08	1.3729e+08	1.92613e+08	1.63206e+08	1.75588e+08	1.1791	0.237692	0.168636	0.714286	0.382498
Com_8122_pos	ACar 20:5	C27 H44 N O4	445.319	12.972	No results	Invalid mass	No results	7.13838e+06	6.55447e+06	3.90298e+06	4.38099e+06	5.51982e+06	5.69832e+06	5.20638e+06	3.14839e+06	2.74529e+06	3.08612e+06	2.99216e+06	2.79298e+06	3.41988e+06	4.90711e+06	4.28761e+06	3.99996e+06	4.13504e+06	1.54469	0.62732	0.00101103	0.928571	0.840261
Com_82_pos	Betaine	C5 H11 N O2	117.079	1.442	Full match	Full match	Full match	4.09973e+09	5.53582e+09	5.76133e+09	4.42373e+09	3.80444e+09	4.26026e+09	5.09068e+09	5.56917e+09	4.43934e+09	5.4061e+09	6.05937e+09	6.50821e+09	4.63697e+09	5.22925e+09	4.24171e+09	3.66918e+09	1.82318e+09	0.99004	-0.0144416	0.828434	0.571429	0.171013
Com_8318_pos	3-Methoxycinnamic acid	C10 H10 O3	160.053	11.333	Invalid mass	No results	No results	3.84914e+06	4.74955e+06	3.26772e+06	3.17056e+06	1.80503e+06	7.96999e+06	2.05929e+06	1.78302e+06	1.8585e+06	2.28699e+06	1.73896e+06	3.28949e+06	1.44641e+06	3.19562e+06	2.07899e+06	1.78666e+06	1.45697e+06	1.83483	0.875644	0.0323214	0.828571	1.04205
Com_831_pos	Acetylcarnitine	C9 H17 N O4	203.116	9.41	No results	No results	Full match	1.56815e+08	1.40991e+08	1.38876e+08	1.01204e+08	6.50536e+07	9.44777e+07	1.47634e+08	1.76259e+08	1.28691e+08	1.01512e+08	9.76584e+07	1.90355e+08	1.32296e+08	7.69607e+07	8.7373e+07	4.92161e+07	6.48048e+07	1.09238	0.127472	0.489727	0.614286	0.355991
Com_8339_pos	gamma-Muurolene	C15 H24	204.188	0.465	No results	No results	Full match	8.36219e+06	8.11566e+06	9.84993e+06	6.65368e+06	6.75518e+06	8.70675e+06	1.09212e+07	9.7467e+06	1.01974e+07	1.0449e+07	1.07863e+07	9.16791e+06	7.63088e+06	7.98008e+06	8.388e+06	7.70844e+06	9.31562e+06	0.928163	-0.10755	0.332082	0.614286	0.177971
Com_8356_pos	4,7-dimethylpyrazolo[5,1-c][1,2,4]triazine-3-carbonitrile	C8 H7 N5	173.069	7.553	Invalid mass	No results	No results	5.53663e+06	4.49668e+06	4.37923e+06	3.31078e+06	3.47457e+06	4.95441e+06	4.04468e+06	6.32382e+06	6.22062e+06	4.5923e+06	4.0573e+06	6.49165e+06	4.59732e+06	3.31051e+06	5.4206e+06	2.70766e+06	3.96408e+06	0.90464	-0.144585	0.509903	0.6	0.153506
Com_8369_pos	Hydrocortisone 17-valerate	C26 H38 O6	446.265	13.709	No results	No results	Full match	6.27522e+06	3.72203e+06	5.44097e+06	5.94004e+06	9.14785e+06	6.07014e+06	5.09749e+06	3.60364e+06	4.54463e+06	4.87408e+06	5.39365e+06	5.38253e+06	2.96104e+06	2.68328e+06	3.23885e+06	2.37782e+06	784997	1.66169	0.732652	0.0133419	0.914286	1.1001
Com_8377_pos	Methylimidazoleacetic acid	C6 H8 N2 O2	140.059	0.251	Full match	No results	Full match	9.06937e+06	8.22975e+06	9.49434e+06	7.08971e+06	5.91005e+06	8.81654e+06	8.91347e+06	1.27214e+07	1.32006e+07	1.32131e+07	1.27989e+07	1.24262e+07	1.34875e+07	1.33844e+07	1.30259e+07	1.0519e+07	1.26534e+07	0.644871	-0.632918	0.000221234	1	0.829021
Com_8439_pos	5'-S-Methyl-5'-thioadenosine	C11 H15 N5 O3 S	297.089	6.752	Full match	Full match	Full match	1.38818e+07	1.24609e+07	7.96674e+06	7.18045e+06	8.33058e+06	7.44197e+06	9.58056e+06	8.89786e+06	5.23643e+06	7.10087e+06	9.15532e+06	7.24855e+06	6.69567e+06	6.77234e+06	5.91293e+06	6.25187e+06	4.09928e+06	1.41737	0.503218	0.0159514	0.871429	0.665627
Com_851_pos	PC (18:5e/2:0)	C28 H48 N O7 P	541.317	14.154	No results	Full match	No results	9.4547e+07	1.44721e+08	1.24609e+08	8.98475e+07	7.13139e+07	9.958e+07	3.91748e+08	2.05358e+08	1.9806e+08	2.63418e+08	2.3221e+08	1.83631e+08	2.585e+08	2.08656e+08	2.28502e+08	2.68376e+08	2.10756e+08	0.643177	-0.636712	0.0295277	0.857143	1.15951
Com_8539_pos	dUMP	C9 H13 N2 O8 P	308.042	1.995	No results	No results	Full match	6.3245e+06	3.91876e+06	6.64489e+06	3.49626e+06	3.07737e+06	2.92131e+06	1.23557e+07	7.57941e+06	6.05517e+06	3.519e+06	3.09884e+06	6.07998e+06	5.06284e+06	5.07907e+06	5.59708e+06	3.32129e+06	5.80337e+06	1.08096	0.112318	0.950672	0.528571	0.466202
Com_8548_pos	PC (18:3/18:3)	C44 H76 N O8 P	777.531	16.881	No results	Full match	No results	1.6629e+06	1.67517e+06	1.95233e+06	769997	697275	1.06078e+06	1.2272e+07	2.11946e+06	1.38487e+06	1.57812e+06	1.48403e+06	2.89683e+06	1.33157e+07	3.14435e+06	6.4538e+06	3.65257e+06	2.15914e+06	0.751544	-0.41207	0.230079	0.742857	1.46017
Com_8645_pos	PC (16:0/16:1)	C40 H78 N O8 P	714.513	14.51	No results	Invalid mass	No results	8.48522e+06	4.071e+06	6.80501e+06	4.12142e+06	5.18473e+06	4.80605e+06	3.26243e+06	1.20878e+07	6.26103e+06	1.35617e+07	6.62275e+06	1.07649e+07	7.12748e+06	7.77488e+06	6.51307e+06	5.8474e+06	6.09902e+06	0.634888	-0.655427	0.0128778	0.828571	0.878242
Com_8677_pos	4-(cyclohexylcarbonyl)-1-phenethylpiperazine-2,6-dione	C19 H24 N2 O3	328.178	12.377	Full match	No results	No results	5.46501e+06	7.60274e+06	5.47283e+06	6.61658e+06	4.93299e+06	4.62466e+06	7.40908e+06	5.23275e+06	4.91326e+06	1.23944e+07	4.72588e+06	1.17279e+07	1.05926e+07	8.16523e+06	8.70867e+06	8.29808e+06	9.90163e+06	0.710804	-0.492476	0.0421504	0.757143	0.563498
Com_8692_pos	(+/-)-Cannabichromeorcin	C17 H22 O2	258.165	11.969	Invalid mass	No results	No results	7.24196e+06	4.04336e+06	4.22624e+06	5.18057e+06	8.55085e+06	3.81935e+06	2.39921e+06	1.65369e+06	1.87184e+06	1.54017e+06	2.39635e+06	1.88435e+06	2.06869e+06	3.11474e+06	3.22776e+06	2.8984e+06	4.57374e+06	2.00792	1.0057	0.00494987	0.9	1.26205
Com_8707_pos	L-Alanyl-L-leucine	C9 H18 N2 O3	202.132	8.391	No results	No results	Full match	2.95184e+06	3.23105e+06	4.04052e+06	3.09473e+06	3.26365e+06	5.14156e+06	5.36844e+06	3.19342e+06	2.57214e+06	4.45187e+06	1.71508e+06	5.71503e+06	1.28569e+07	6.58194e+06	8.83262e+06	8.31692e+06	6.43567e+06	0.637902	-0.648592	0.161251	0.7	0.692718
Com_8720_pos	2-Aminoethanesulfinic Acid	C2 H7 N O2 S	109.02	1.541	No results	No results	Full match	1.06295e+06	9.56062e+06	4.88136e+06	4.16319e+06	4.37348e+06	6.65416e+06	7.67211e+06	6.69944e+06	5.79552e+06	6.59249e+06	6.89366e+06	6.09351e+06	8.22115e+06	7.32501e+06	7.98409e+06	6.68021e+06	7.75069e+06	0.782618	-0.35362	0.186676	0.714286	0.762899
Com_8732_pos	N1-isopropyl-2-(1H-2-pyrrolylcarbonyl)-1-hydrazinecarboxamide	C9 H14 N4 O2	248.066	10.305	Invalid mass	No results	No results	1.30854e+07	9.50627e+06	6.25188e+06	8.5961e+06	8.4598e+06	9.87941e+06	2.78484e+06	910648	1.76479e+06	2.09395e+06	1.39277e+06	1.50998e+06	3.07943e+06	2.60418e+06	2.67234e+06	2.59139e+06	2.1771e+06	4.0229	2.00824	8.79172e-05	0.985714	2.53044
Com_8776_pos	16α-Hydroxyestrone	C18 H22 O3	286.157	11.875	Full match	No results	No results	1.44053e+06	1.68794e+06	1.53553e+06	1.02448e+06	1.03779e+06	1.44615e+06	1.51374e+06	1.34529e+06	1.88932e+06	1.84327e+06	1.29949e+06	1.83344e+06	226932	8.69116e+06	5.99791e+06	1.83878e+06	1.94645e+06	0.514171	-0.95968	0.352176	0.757143	0.634374
Com_878_pos	2-Hydroxyphenylalanine	C9 H11 N O3	181.074	1.594	Full match	Full match	Full match	1.73086e+08	2.50737e+08	2.23575e+08	1.56433e+08	1.37297e+08	1.60055e+08	1.22664e+08	2.71567e+08	2.13632e+08	2.28401e+08	2.13447e+08	3.55994e+08	3.4279e+08	3.09503e+08	2.58304e+08	1.76782e+08	2.91609e+08	0.656775	-0.606529	0.00398546	0.9	0.804947
Com_8796_pos	Methyl-α-D-glucopyranoside	C7 H14 O6	194.079	1.572	No results	No results	Full match	7.19349e+06	8.03601e+06	5.25069e+06	4.92506e+06	4.53868e+06	1.04048e+07	3.22532e+06	6.71891e+06	7.44924e+06	7.33145e+06	6.42268e+06	8.07597e+06	6.26802e+06	5.8506e+06	5.61065e+06	4.38911e+06	5.6239e+06	0.976594	-0.0341692	0.644721	0.585714	0.188691
Com_886_pos	PC (19:1/19:2)	C46 H86 N O8 P	811.604	15.804	No results	Invalid mass	No results	1.54975e+07	6.40093e+06	1.21341e+07	6.88996e+06	7.92857e+06	7.19144e+06	1.80505e+07	1.90882e+07	1.93079e+07	1.51169e+07	1.20772e+07	2.72623e+07	3.84725e+06	2.49201e+07	2.51725e+07	1.2065e+07	1.91615e+07	0.594585	-0.750045	0.063564	0.785714	0.908668
Com_8900_pos	Phosphoethanolamine	C2 H8 N O4 P	141.019	1.303	No results	No results	Full match	7.18846e+06	9.10059e+06	7.36748e+06	4.9802e+06	3.88198e+06	6.9844e+06	5.33951e+06	8.05087e+06	7.72421e+06	9.42342e+06	6.67956e+06	9.48786e+06	8.57799e+06	1.13544e+07	9.70933e+06	8.50965e+06	9.86048e+06	0.716743	-0.480472	0.0164119	0.885714	0.662214
Com_8951_pos	Ergosterol	C28 H44 O	396.34	13.586	No results	No results	Full match	477804	698942	422105	3.32873e+06	2.21107e+06	679312	2.16651e+06	696983	485314	308568	804929	1.0796e+06	683670	841450	356821	557648	354963	2.31178	1.209	0.107856	0.685714	1.14926
Com_8962_pos	Methyl palmitate	C17 H34 O2	270.256	0.464	Full match	No results	No results	9.88628e+06	9.88304e+06	1.04038e+07	6.7315e+06	6.28686e+06	9.007e+06	1.03097e+07	1.04227e+07	1.08806e+07	1.08587e+07	1.09168e+07	9.46319e+06	7.12834e+06	8.27488e+06	8.45818e+06	6.66877e+06	1.09331e+07	0.949918	-0.0741247	0.59605	0.642857	0.129251
Com_8967_pos	Citrinin	C13 H14 O5	250.084	9.896	Full match	No results	No results	4.79263e+06	3.88775e+06	3.51569e+06	3.22571e+06	1.96955e+06	3.39463e+06	3.19964e+06	4.51692e+06	8.86619e+06	5.26851e+06	8.46374e+06	6.13209e+06	3.44238e+06	4.4264e+06	4.01365e+06	5.17934e+06	4.23184e+06	0.628245	-0.670601	0.00693313	0.9	0.85277
Com_898_pos	PC (2:0/16:2)	C26 H48 N O8 P	533.312	13.188	No results	Full match	No results	2.54795e+07	2.52565e+07	2.66542e+07	3.42902e+07	2.41618e+07	2.37052e+07	2.31809e+07	1.7543e+07	1.58312e+07	3.36751e+07	1.86828e+07	2.84513e+07	1.42569e+07	1.26423e+08	7.57962e+07	2.53185e+07	1.9511e+07	0.695202	-0.524496	0.70399	0.571429	0.307178
Com_8995_pos	ACar 22:7	C29 H44 N O4	469.327	13.463	No results	Invalid mass	No results	973860	1.01604e+06	1.83298e+06	8.68534e+06	4.11081e+06	974450	1.27094e+06	1.18824e+06	1.65285e+06	1.98704e+06	2.98088e+06	776552	1.61926e+06	1.78296e+06	2.29626e+06	3.49418e+06	1.51276e+06	1.39698	0.482314	0.888473	0.557143	0.582124
Com_9060_pos	α-Ergocryptine	C32 H41 N5 O5	575.32	12.795	Invalid mass	No results	No results	921009	1.00795e+06	664947	5.87809e+06	1.86841e+06	451563	1.03469e+06	2.20148e+06	754775	1.45511e+06	1.64262e+06	726666	877669	5.21685e+06	6.04915e+06	1.00292e+06	3.98782e+06	0.706468	-0.501303	0.326065	0.628571	0.863687
Com_9099_pos	5,6-dimethyl-4-oxo-4H-pyran-2-carboxylic acid	C8 H8 O4	168.043	7.243	Full match	No results	Full match	871475	1.09725e+06	809072	650831	556518	571294	511634	1.56056e+06	1.9665e+06	1.42282e+06	1.84266e+06	1.64751e+06	1.07379e+06	3.41711e+06	7.73123e+06	1.214e+06	1.22521e+06	0.313406	-1.6739	0.00045253	0.985714	1.83845
Com_90_pos	2-Hydroxycinnamic acid	C9 H8 O3	164.047	2.213	Full match	Full match	Full match	3.18055e+09	3.35048e+09	3.43564e+09	2.34942e+09	2.13148e+09	2.45076e+09	2.12039e+09	4.30986e+09	3.72775e+09	3.56616e+09	3.31524e+09	5.85132e+09	5.67439e+09	4.46524e+09	4.2661e+09	2.76616e+09	4.04086e+09	0.647156	-0.627814	0.00144147	0.928571	0.806535
Com_9199_pos	2-Aminooctanoic acid	C8 H17 N O2	159.126	0.252	No results	No results	Full match	9.96383e+06	9.02412e+06	1.06018e+07	7.57306e+06	6.57801e+06	1.01299e+07	1.04606e+07	1.02632e+07	1.04288e+07	1.11363e+07	1.05945e+07	9.55033e+06	9.14334e+06	9.88706e+06	9.0659e+06	7.68181e+06	1.11017e+07	0.929682	-0.10519	0.325081	0.628571	0.177297
Com_91_pos	α-Eleostearic acid	C18 H30 O2	278.224	13.866	Full match	No results	Full match	2.68665e+08	1.81394e+08	2.13349e+08	1.90147e+08	2.27578e+08	5.28893e+08	3.72686e+08	8.87146e+08	1.07305e+09	8.13038e+08	7.32138e+08	8.13722e+08	6.93577e+08	1.34012e+09	1.48716e+09	5.14249e+08	1.30987e+09	0.29309	-1.77058	1.98113e-05	0.985714	2.31324
Com_9208_pos	Proscillaridin A	C30 H42 O8	530.288	11.894	Full match	No results	No results	1.29959e+06	1.32403e+06	1.15133e+06	3.75265e+06	7.73359e+06	1.08431e+06	1.13499e+06	1.00869e+06	1.4166e+06	1.38207e+06	1.06124e+06	1.3747e+06	1.20131e+06	1.12389e+06	1.99454e+06	1.37871e+06	1.45943e+06	1.86343	0.897961	0.300002	0.485714	0.776355
Com_9256_pos	1-(4-benzylpiperazino)-2-(pyridin-2-ylamino)propan-1-one	C19 H24 N4 O	346.176	13.329	Invalid mass	No results	No results	5.62542e+06	5.10328e+06	5.48699e+06	5.47361e+06	2.88504e+06	4.77528e+06	3.43248e+06	9.08458e+06	7.94253e+06	8.97914e+06	8.45747e+06	1.00384e+07	2.17039e+06	2.15569e+06	3.521e+06	1.93202e+06	2.8727e+06	0.819394	-0.287371	0.91439	0.528571	0.205827
Com_9270_pos	5-Methyluridine	C10 H14 N2 O6	258.085	2.175	No results	No results	Full match	202169	223063	152606	85718	39031.8	168970	128836	171264	118046	188350	190894	206112	258951	261271	211105	150527	244266	0.714287	-0.485425	0.111547	0.757143	0.842426
Com_9286_pos	PC (2:0/13:1)	C23 H44 N O8 P	493.28	13.539	No results	Full match	No results	857758	899064	833681	600986	633822	616805	2.84445e+06	2.40094e+06	974218	3.17398e+06	1.32834e+06	1.59293e+06	3.2882e+06	1.11391e+07	4.50703e+06	2.8528e+06	1.77679e+06	0.315108	-1.66608	0.00289848	0.928571	2.04084
Com_9332_pos	Prostaglandin E2-1-glyceryl ester	C23 H38 O7	426.262	12.923	Full match	No results	No results	7.04577e+06	2.05133e+06	993585	1.90187e+06	1.94816e+06	944284	906848	866565	852922	870270	896133	851485	875249	935242	1.38123e+06	1.17648e+06	999631	2.3245	1.21692	0.0749488	0.857143	1.08959
Com_933_pos	PC (14:1e/5:0)	C27 H54 N O7 P	535.364	15.184	No results	Full match	No results	1.03623e+08	9.82826e+07	6.76193e+07	6.64206e+07	7.17702e+07	5.025e+07	1.8502e+08	1.08043e+08	1.05586e+08	1.90199e+08	1.78967e+08	1.50703e+08	3.59748e+08	2.63764e+08	2.67869e+08	2.40165e+08	1.99383e+08	0.444942	-1.16831	0.00147468	0.942857	1.53217
Com_9350_pos	LPE 20:2	C25 H48 N O7 P	505.318	14.975	No results	Full match	No results	2.40114e+06	2.81078e+06	1.52778e+06	2.07566e+06	1.22478e+06	1.62744e+06	4.27065e+06	4.18707e+06	5.09875e+06	5.29574e+06	3.365e+06	4.30974e+06	7.71276e+06	5.17694e+06	1.03154e+07	6.618e+06	9.11207e+06	0.372093	-1.42627	0.000261014	0.971429	1.86591
Com_9436_pos	Kahweol	C20 H26 O3	314.188	12.278	Full match	No results	No results	4.83101e+06	6.22886e+06	2.91592e+06	4.96207e+06	2.94131e+06	3.93706e+06	3.65163e+06	3.87528e+06	3.61318e+06	1.00139e+07	4.74394e+06	9.09307e+06	1.1162e+07	6.35923e+06	7.28742e+06	8.41506e+06	4.55839e+06	0.609028	-0.715419	0.015655	0.785714	0.84653
Com_9458_pos	L-Glutathione (reduced)	C10 H17 N3 O6 S	614.167	1.935	Invalid mass	Invalid mass	No results	6.83319e+06	4.24885e+06	4.22087e+06	3.57551e+06	3.6515e+06	3.53596e+06	2.31718e+06	3.98183e+06	2.80423e+06	1.70573e+06	2.98031e+06	3.7587e+06	1.93771e+06	1.32024e+06	1.88429e+06	1.27542e+06	2.09357e+06	1.70783	0.77216	0.00613669	0.857143	1.0428
Com_9514_pos	Spinosyn A	C41 H65 N O10	731.471	15.298	Invalid mass	No results	No results	879224	747189	829268	560086	520681	842482	904333	852778	1.01505e+06	980416	956384	745800	1.11606e+06	2.70311e+06	2.7873e+06	926885	896826	0.581446	-0.782283	0.020772	0.885714	0.871805
Com_952_pos	Xanthine	C5 H4 N4 O2	152.033	2.07	Full match	Full match	Full match	813760	1.36445e+06	831320	650031	553222	842151	881678	1.38922e+06	1.43079e+06	2.7709e+07	1.01157e+06	3.87906e+07	3.49883e+08	2.17778e+06	1.42488e+06	2.07087e+08	1.49785e+06	0.0134106	-6.22048	0.0125411	0.985714	4.16321
Com_9547_pos	Indole-3-butyric acid	C12 H13 N O2	203.095	10.844	Full match	No results	No results	1.43076e+06	1.61304e+06	1.23041e+06	1.33598e+06	1.53238e+06	1.04834e+07	1.46509e+06	2.06231e+06	3.72467e+06	2.37871e+06	3.28062e+06	3.58005e+06	1.91171e+06	1.98461e+06	1.99621e+06	1.57138e+06	1.9224e+06	1.11716	0.159836	0.511868	0.842857	0.386579
Com_9570_pos	3-Acetyl-11-keto-β-boswellic acid	C32 H48 O5	512.348	12.862	Full match	No results	No results	1.25416e+06	1.02396e+06	5.73716e+06	4.42774e+06	884569	1.51521e+06	3.08823e+06	1.00344e+06	2.90646e+06	1.93198e+06	3.0738e+06	679439	2.81776e+06	682569	7.34238e+06	4.01217e+06	1.25627e+06	0.99648	-0.0050876	0.942416	0.457143	0.286949
Com_95_pos	9-Oxo-10(E),12(E)-octadecadienoic acid	C18 H30 O3	294.219	13.861	Full match	No results	Full match	2.00026e+08	1.18264e+08	1.60946e+08	1.48656e+08	2.09433e+08	4.44362e+08	2.42226e+08	4.60559e+08	5.35615e+08	4.05194e+08	3.6826e+08	4.23189e+08	3.2744e+08	1.10918e+09	1.14973e+09	2.83862e+08	9.40265e+08	0.362637	-1.4634	0.00073663	0.928571	1.80315
Com_9607_pos	trans-3-Hexenoic acid	C6 H10 O2	114.068	0.149	Full match	No results	Full match	1.09311e+07	8.53779e+06	1.02603e+07	6.92001e+06	5.97042e+06	8.71278e+06	9.37415e+06	1.00047e+07	9.85517e+06	1.12544e+07	9.56538e+06	8.85673e+06	7.68244e+06	7.53628e+06	8.23524e+06	5.8328e+06	1.02238e+07	0.973908	-0.0381428	0.776533	0.528571	0.100474
Com_9608_pos	Stevioside	C38 H60 O18	1684.69	8.635	Invalid mass	No results	No results	1.10728e+07	8.03989e+06	2.56972e+06	2.50026e+06	2.14022e+06	5.04546e+06	5.08768e+06	4.83885e+06	5.65385e+06	5.21444e+06	3.31512e+06	5.54485e+06	6.44869e+06	4.58472e+06	6.11987e+06	7.27796e+06	6.9283e+06	0.931221	-0.102805	0.406484	0.628571	0.471256
Com_9649_pos	Dehydrocholic acid	C24 H34 O5	402.238	12.019	Invalid mass	Invalid mass	No results	943181	1.89751e+06	797646	2.90289e+06	7.09833e+06	1.02273e+06	833169	979812	1.45481e+06	1.53948e+06	2.43976e+06	789407	1.34825e+06	1.30916e+06	9.56546e+06	3.52039e+06	3.3026e+06	0.843318	-0.245851	0.59404	0.614286	0.771831
Com_9668_pos	Menaquinone	C31 H40 O2	444.304	13.783	No results	No results	Full match	163424	1.00262e+07	157874	174762	176220	159837	166268	173555	188852	182202	167596	164401	208812	3.4751e+06	2.62625e+06	183268	210766	2.07754	1.05488	0.914443	0.757143	0.582846
Com_9678_pos	Testosterone undecanoate	C30 H48 O3	456.36	10.903	Full match	No results	No results	239128	1.00137e+07	241949	161028	161580	222674	229908	274285	275288	272463	268333	245962	308626	289971	283717	273163	297773	5.77144	2.52893	0.66474	0.857143	0.526115
Com_9732_pos	Raubasine	C21 H24 N2 O3	352.178	13.779	No results	No results	Full match	2.59076e+06	2.46996e+06	2.03252e+06	2.82406e+06	2.58112e+06	3.40232e+06	3.39843e+06	2.53797e+06	4.21354e+06	3.38082e+06	530241	2.26365e+06	1.85342e+06	2.36886e+06	840021	1.97864e+06	3.35377e+06	1.18221	0.241486	0.185687	0.7	0.587185
Com_973_pos	LPE 18:3	C23 H42 N O7 P	475.27	14.246	No results	Full match	No results	4.27473e+07	4.13173e+07	3.9941e+07	3.11799e+07	2.36895e+07	5.53067e+07	1.2981e+08	1.30788e+08	1.0273e+08	1.41006e+08	1.33733e+08	1.15677e+08	1.21768e+08	1.38843e+08	1.47792e+08	1.07355e+08	1.72526e+08	0.396267	-1.33546	0.00165415	0.942857	1.96667
Com_9740_pos	L-Dopa	C9 H11 N O4	197.069	6.909	No results	No results	Full match	4.19834e+06	3.56255e+06	3.07146e+06	2.22636e+06	2.28476e+06	2.27919e+06	4.17063e+06	2.43006e+06	3.56151e+06	2.46388e+06	3.27949e+06	2.96729e+06	2.59135e+06	1.81707e+06	2.07393e+06	1.45256e+06	1.69913e+06	1.2793	0.355349	0.102909	0.714286	0.509078
Com_9846_pos	3-[(4-hydroxyphenyl)methyl]-octahydropyrrolo[1,2-a]pyrazine-1,4-dione	C14 H16 N2 O3	260.116	8.416	Full match	No results	No results	4.50525e+06	5.57188e+06	5.75867e+06	5.26239e+06	5.31642e+06	7.21814e+06	4.86458e+06	3.43378e+06	4.53457e+06	5.53823e+06	3.04669e+06	7.66957e+06	1.03315e+07	6.25698e+06	6.65568e+06	6.3206e+06	7.12258e+06	0.902906	-0.147352	0.689511	0.614286	0.126749
Com_9906_pos	4-[1-(dimethylamino)ethylidene]-2-phenyl-1,3-oxazol-5(4H)-one	C13 H14 N2 O2	268.061	13.854	Invalid mass	No results	No results	634371	470819	487911	474349	451094	541144	494058	585541	590168	557447	583289	536147	506104	1.67289e+06	1.99229e+06	567611	705559	0.611878	-0.708685	0.048316	0.871429	0.684726
Com_9978_pos	ACar 20:3	C27 H48 N O4	449.351	13.374	No results	Invalid mass	No results	6.29502e+06	4.22995e+06	4.00691e+06	5.89535e+06	6.71439e+06	4.33564e+06	2.459e+06	2.63954e+06	2.27315e+06	2.52274e+06	3.2044e+06	2.88459e+06	2.70135e+06	4.22345e+06	4.16776e+06	3.64274e+06	5.54128e+06	1.43429	0.520335	0.0491663	0.8	0.67861
Com_9992_pos	Indoxyl-β-D-glucuronide	C14 H15 N O7	309.085	5.783	Full match	No results	No results	2.88834e+06	5.64615e+06	4.30908e+06	7.23164e+06	4.31041e+06	5.90856e+06	3.56634e+06	1.66819e+06	1.12304e+06	1.48187e+06	2.26484e+06	1.27857e+06	2.59629e+06	1.57695e+06	3.88153e+06	4.65233e+06	3.14926e+06	2.04336	1.03094	0.00112562	0.9	1.46074

## Sheet: Group
#SampleID	Group
pos.F100.3	Pb
pos.F100.4	Pb
pos.F100.5	Pb
pos.F100.6	Pb
pos.F100.7	Pb
pos.F100.8	Pb
pos.M100.7	Pb
pos.F0.4	Control
pos.F0.5	Control
pos.F0.6	Control
pos.F0.7	Control
pos.F0.8	Control
pos.M0.4	Control
pos.M0.5	Control
pos.M0.6	Control
pos.M0.7	Control
pos.M0.8	Control
