# Supplementary material for: Lactobacillus casei SYF-08 Protects Against Pb-Induced Injury in Young Mice by Regulating Bile Acid Metabolism and Increasing Pb Excretion
Source: Front Nutr. 2022 Jun 28;9:914323. doi: 10.3389/fnut.2022.914323 (PMC9278719; doi:10.3389/fnut.2022.914323)
Supplement: Supplementary file 2 [file Data_Sheet_2.ZIP › Original Data/Figure.6/Volcano plot.R]

library("ggplot2")
library("ggrepel")
setwd("H:\\r2\\huoshantu\\20200524huoshantu")
hs_data <- read.delim("H:/r2/huoshantu/20200524huoshantu/hpnorep.txt")
pdf(file="test5.pdf",width = 11,height =9)
hs_data$threshold = as.factor(ifelse(hs_data$Pvalue < 0.05 & abs(hs_data$log2FC) >= 1, ifelse(hs_data$log2FC> 1 ,'Up','Down'),'NoSignifi'))
ggplot(data = hs_data, aes(x = log2FC, y = -log10(Pvalue), colour=threshold,label = ID)) +
  geom_point(alpha=0.4, size=3.5) +
  scale_color_manual(values=c("navy", "grey","firebrick3")) +
  geom_vline(xintercept=c(-1,1),lty=4,col="black",lwd=0.8) +
  geom_hline(yintercept = -log10(0.05),lty=4,col="black",lwd=0.8)+
  geom_text_repel(
    data = subset(hs_data, hs_data$Pvalue < 0.05 & abs(hs_data$log2FC) >= 1),
    aes(label = ID),
    size = 5,
    box.padding = unit(0.5, "lines"),
    point.padding = unit(0.8, "lines"), segment.color = "black", show.legend = FALSE )+
  theme(legend.title = element_text(size=18),legend.text = element_text(size=16),panel.background = element_rect(fill="gray95"),axis.text=element_text(size=18),axis.title=element_text(size=18))
garbage <- dev.off()
