# Supplementary material for: Lactobacillus casei SYF-08 Protects Against Pb-Induced Injury in Young Mice by Regulating Bile Acid Metabolism and Increasing Pb Excretion
Source: Front Nutr. 2022 Jun 28;9:914323. doi: 10.3389/fnut.2022.914323 (PMC9278719; doi:10.3389/fnut.2022.914323)
Supplement: Supplementary file 2 [file Data_Sheet_2.ZIP › Original Data/Figure.7/FGF-15 β-actin.xlsx]

## Sheet: Sheet1
Control	DMSA	SYF-08	Pb	DMSA+Pb	SYF-08+Pb
0.626817	0.917041	0.520989	1.09502	0.699213	0.317113
0.636618	0.882595	0.529779	1.07707	0.701738	0.327338
0.663901	0.910582	0.5429	1.10765	0.723638	0.347954
