# Supplementary material for: Lactobacillus casei SYF-08 Protects Against Pb-Induced Injury in Young Mice by Regulating Bile Acid Metabolism and Increasing Pb Excretion
Source: Front Nutr. 2022 Jun 28;9:914323. doi: 10.3389/fnut.2022.914323 (PMC9278719; doi:10.3389/fnut.2022.914323)
Supplement: Supplementary file 2 [file Data_Sheet_2.ZIP › Original Data/Figure.7/FXR β-actin.xlsx]

## Sheet: Sheet1
Control	DMSA	SYF-08	Pb	DMSA+Pb	SYF-08+Pb
0.092297	0.598374	0.403658	1.306	0.855026	0.287492
0.084017	0.543661	0.361273	1.24735	0.794851	0.276886
0.079929	0.532306	0.355545	1.23043	0.787435	0.268285
