# Supplementary material for: Lactobacillus casei SYF-08 Protects Against Pb-Induced Injury in Young Mice by Regulating Bile Acid Metabolism and Increasing Pb Excretion
Source: Front Nutr. 2022 Jun 28;9:914323. doi: 10.3389/fnut.2022.914323 (PMC9278719; doi:10.3389/fnut.2022.914323)
Supplement: Supplementary file 2 [file Data_Sheet_2.ZIP › Original Data/Figure.7/Relative mRNA level (FXR).xlsx]

## Sheet: Sheet1
Control	DMSA	SYF-08	Pb	DMSA+Pb	SYF-08+Pb
0.888363	3.09081	0.541589	5.1586	2.83854	1.38584
1.07794	5.74246	1.03961	5.28952	9.54373	1.56299
1.04428	2.62594	0.231391	6.58361	4.42776	1.61701
