# Supplementary material for: Lactobacillus casei SYF-08 Protects Against Pb-Induced Injury in Young Mice by Regulating Bile Acid Metabolism and Increasing Pb Excretion
Source: Front Nutr. 2022 Jun 28;9:914323. doi: 10.3389/fnut.2022.914323 (PMC9278719; doi:10.3389/fnut.2022.914323)
Supplement: Supplementary file 2 [file Data_Sheet_2.ZIP › Original Data/Figure.7/Relative mRNA level (NLRP3) .xlsx]

## Sheet: Sheet1
Control	DMSA	SYF-08	Pb	DMSA+Pb	SYF-08+Pb
1.61201	1.49814	0.182884	6.45075	2.48633	3.97741
1.08605	2.07362	0.186362	5.55852	7.12123	3.48446
0.57119	3.26086	0.120879	5.30265	8.32178	2.93983
