# Supplementary material for: Lactobacillus casei SYF-08 Protects Against Pb-Induced Injury in Young Mice by Regulating Bile Acid Metabolism and Increasing Pb Excretion
Source: Front Nutr. 2022 Jun 28;9:914323. doi: 10.3389/fnut.2022.914323 (PMC9278719; doi:10.3389/fnut.2022.914323)
Supplement: Supplementary file 2 [file Data_Sheet_2.ZIP › Original Data/Supplementary Figure.1/Ca.xlsx]

## Sheet: Sheet1
	Control				DMSA				SYF-08				Pb				DMSA+Pb				SYF-08+Pb
ca2+	11.5	12	10.75	11	10.5	9.5	9.5	10.25	12	11.5	13.5	11.75	11.5	12	10.25	8.75	11.25	8.75	11.25	9.75	11.5	11.75	11.25	10.5
