# Supplementary material for: Lactobacillus casei SYF-08 Protects Against Pb-Induced Injury in Young Mice by Regulating Bile Acid Metabolism and Increasing Pb Excretion
Source: Front Nutr. 2022 Jun 28;9:914323. doi: 10.3389/fnut.2022.914323 (PMC9278719; doi:10.3389/fnut.2022.914323)
Supplement: Supplementary file 2 [file Data_Sheet_2.ZIP › Original Data/Supplementary Figure.1/Mg.xlsx]

## Sheet: Sheet1
	Control				DMSA				SYF-08				Pb				DMSA+Pb				SYF-08+Pb
mg2+	7.5	7.25	8	7.5	6.75	6	6.25	6.75	8.25	7.25	9	8.25	7.5	8.25	7.25	7	7.75	6.5	6.75	7.25	8.25	7.25	7.5	7.75
