# Supplementary material for: Lactobacillus casei SYF-08 Protects Against Pb-Induced Injury in Young Mice by Regulating Bile Acid Metabolism and Increasing Pb Excretion
Source: Front Nutr. 2022 Jun 28;9:914323. doi: 10.3389/fnut.2022.914323 (PMC9278719; doi:10.3389/fnut.2022.914323)
Supplement: Supplementary file 2 [file Data_Sheet_2.ZIP › Original Data/Supplementary Figure.2/Weight Gain Rate.xlsx]

## Sheet: Sheet1
Control	DMSA	SYF-08	Pb	DMSA+Pb	SYF-08+Pb
67.3064	67.1035	63.9168	54.3042	66.5791	61.4806
66.862	59.1912	63.7755	54.8179	63.4101	63.94
62.8357	69.3538	64.9269	39.6552	70.0184	67.6997
67.1464	57.5221	59.195	55.1615	50.3759	62.8458
	52.4383	53.9987	41.128	60.026	68.8679
			41.2531	64.0738	61.7876
