# Supplementary material for: Lactobacillus casei SYF-08 Protects Against Pb-Induced Injury in Young Mice by Regulating Bile Acid Metabolism and Increasing Pb Excretion
Source: Front Nutr. 2022 Jun 28;9:914323. doi: 10.3389/fnut.2022.914323 (PMC9278719; doi:10.3389/fnut.2022.914323)
Supplement: Supplementary file 2 [file Data_Sheet_2.ZIP › Original Data/Supplementary Figure.3/Average Optical Density.xlsx]

## Sheet: Sheet1
Control	DMSA	SYF-08	Pb	DMSA+Pb	SYF-08+Pb
0.076314	0.179805	0.064267	0.155087	0.110811	0.095372
0.115331	0.217081	0.103184	0.17156	0.130497	0.114848
0.072271	0.175833	0.061752	0.145139	0.105408	0.090922
