# Supplementary material for: Lactobacillus casei SYF-08 Protects Against Pb-Induced Injury in Young Mice by Regulating Bile Acid Metabolism and Increasing Pb Excretion
Source: Front Nutr. 2022 Jun 28;9:914323. doi: 10.3389/fnut.2022.914323 (PMC9278719; doi:10.3389/fnut.2022.914323)
Supplement: Supplementary file 2 [file Data_Sheet_2.ZIP › Original Data/Supplementary Figure.3/Organ index of liver.xlsx]

## Sheet: Sheet1
Control	DMSA	SYF-08	Pb	DMSA+Pb	SYF-08+Pb
0.066653	0.059363	0.061538	0.040101	0.065037	0.067926
0.076668	0.070323	0.061538	0.052896	0.072	0.064482
0.062898	0.052667	0.070947	0.054193	0.045321	0.078808
